# Supplementary material for: Exploring mental health symptoms in elite athletes during the COVID-19 pandemic: A systematic review and meta-analysis on sex differences
Source: PLoS One. 2025 Jan 16;20(1):e0314996. doi: 10.1371/journal.pone.0314996 (PMC11737678; doi:10.1371/journal.pone.0314996)
Supplement: S1 Data — (CSV) [file pone.0314996.s004.csv]

Title	Authors	Abstract	Published Year	Published Month	Journal	Volume	Issue	Pages	Accession Number	DOI	Ref	Covidence #	Study	Notes	Tags
Stressed and Not Sleeping: Poor Sleep and Psychological Stress in Elite Athletes Prior to the Rio 2016 Olympic Games.	Halson SL; Appaneal RN; Welvaert M; Maniar N; Drew MK	PURPOSE: Psychological stress is reported to be an important contributor to reduced sleep quality and quantity observed in elite athletes. The purpose of this study was to explore the association between psychological stress and sleep and to identify if specific aspects of sleep are disturbed. METHODS: One hundred thirty-one elite athletes (mean [SD], male: n = 46, age 25.8 [4.1] y; female: n = 8…	2021	Sep	Int J Sports Physiol Perform			1-8		10.1123/ijspp.2021-0117	34548422	#15	Halson 2021	Exclusion reason: Wrong outcomes; Michelle Kew (2021-11-21 02:00:05)(Select): Need access for full text;	Possible RCT
COVID-19 Pandemic and Quality of Life among Romanian Athletes.	Cosma GA; Chiracu A; Stepan AR; Cosma MA; Nanu MC; Voinea F; Bibi KW; Păunescu C; Haddad M	The aim of this study was to analyze athletes' quality of life during the COVID-19 pandemic. The study involved 249 athletes between 15 and 35 of age, M = 21.22, SD = 5.12. The sample was composed of eight Olympic Games medalists, three European medalists, 67 international medalists, and 63 national medalists. The instruments used were: (1) COVID-19 Anxiety Scale, (2) Athlete Quality of Life Scal…	2021	Apr	Int J Environ Res Public Health	18	8			10.3390/ijerph18084065	33921546	#61	Cosma 2021	Exclusion reason: Wrong outcomes;	Not RCT
Use of psychotropic substances among elite athletes - a narrative review.	Exner J; Bitar R; Berg X; Pichler EM; Herdener M; Seifritz E; Claussen MC	BACKGROUND AND AIMS: Elite athletes may use psychotropic substances for recreational reasons, (perceived) performance enhancement or self-medication. Causes can overlap. For athletes, substance use may be associated with various medical and social risks. Psychoactive substances include alcohol and nicotine, illicit and various prescription drugs, which all have a potential for abuse and dependenc…	2021	Feb	Swiss Med Wkly	151		w20412		10.4414/smw.2021.20412	33638352	#79	Exner 2021	Exclusion reason: Wrong study design;	Not RCT
Health-Related Quality of Life in Former National Collegiate Athletic Association Division I Collegiate Athletes Compared With Noncollegiate Athletes: A 5-Year Follow-Up.	Simon JE; Lorence M; Docherty CL	CONTEXT: The effect of athletic participation on lifelong health among elite athletes has received increasing attention, as sport-related injuries can have a substantial influence on long-term health. OBJECTIVE: To determine the current health-related quality of life (HRQoL) of former National Collegiate Athletic Association Division I athletes compared with noncollegiate athletes 5 years after a…	2021	Feb	J Athl Train					10.4085/1062-6050-0107.20	33600561	#82	Simon 2021	Exclusion reason: Wrong comparator;	Possible RCT
The Masters athlete in Olympic weightlifting: Training, lifestyle, health challenges, and gender differences.	Huebner M; Meltzer D; Ma W; Arrow H	BACKGROUND: Olympic weightlifting requires strength, speed, and explosive power. Vigorous physical activity such as Olympic weightlifting, for older adults has many benefits from improved strength, social interactions, and a healthy and independent lifestyle. Little is known about the training habits, health, and lifestyle of Masters weightlifters that includes top level athletes as well as begin…	2020		PLoS One	15	12	e0243652		10.1371/journal.pone.0243652	33275639	#107	Huebner 2020	Exclusion reason: Wrong patient population;	Possible RCT
High hopes: lower risk of death due to mental disorders and self-harm in a century-long US Olympian cohort compared with the general population.	Duncombe SL; Tanaka H; De Larochelambert Q; Schipman J; Toussaint JF; Antero J	OBJECTIVE: To determine the risk of death due to prominent mental disorders, substance abuse, and self-harm among US Olympians compared with the general population. METHODS: All female (n=2301) and male (n=5823) US Olympians who participated in the summer or winter Games between 1912 and 2012 were followed until 2016. The National Death Index certified their vital statuses and causes of death. We…	2021	Aug	Br J Sports Med	55	16	900-905		10.1136/bjsports-2020-102624	33214139	#114	Duncombe 2021	Exclusion reason: Wrong outcomes;	Not RCT
The Influence of Positive Emotion and Sports Hope on Pre-competition State Anxiety in Martial Arts Players.	Yang H; Wen X; Xu F	OBJECTIVES: The present study proposes a model for the relationships among competitive martial arts players' positive emotions, hope (path and emotive force ideas), sense of control, self-handicapping, and precompetition state anxiety (PCSA). The model seeks to advance our understanding around the causal and mediating effects between these variables and, thus, has important implications for theor…	2020		Front Psychol	11		1460		10.3389/fpsyg.2020.01460	32733329	#170	Yang 2020	Exclusion reason: Wrong study design;	Possible RCT
Prevalence of Biopsychosocial Factors of Pain in 865 Sports Students of the Dach (Germany, Austria, Switzerland) Region - A Cross-Sectional Survey.	Bumann A; Banzer W; Fleckenstein J	When sports are part of a person's profession or education, their careers are often handicapped by pain, a complex physical and mental state that may already occur at lower career stages. This study was designed to assess the occurrence of pain among sports students and the prevalence of relevant contributing psychosocial co-factors. Exploratory cross-sectional study surveying students at 89 spor…	2020	Jun	J Sports Sci Med	19	2	323-336			32390726	#204	Bumann 2020	Exclusion reason: Wrong outcomes;	Possible RCT
Health-related quality of life and flourishing in current and former recreational and elite cricketers.	Bullock GS; Collins GS; Peirce N; Arden NK; Filbay SR	BACKGROUND: Health related quality of life (HRQoL) and flourishing are constructs that encompasses a holistic representation of physical, psychological, and social health. The underlying psychological factors that can affect HRQoL and flourishing in sports participants is poorly understood. The purpose of this study was to i) evaluate HRQoL (physical and mental-components) and flourishing in recr…	2020	Feb	Health Qual Life Outcomes	18	1	41		10.1186/s12955-020-01301-7	32093738	#235	Bullock 2020	Exclusion reason: Wrong outcomes;	Possible RCT
Eating Disorders in Athletes: From Risk Management to Therapy.	Milano W; Milano L; Capasso A	BACKGROUND: Balanced sporting activity should be considered a resource in the treatment of eating disorders (ED), in particular of the BED and in obesity and, if conducted and guided by expert preparers and rehabilitators, in some forms of anorexia and in bulimia. OBJECTIVE: To assess the role of excessive physical activity, predominantly interfering with daily activities by ultimately resulting …	2020		Endocr Metab Immune Disord Drug Targets	20	1	2-14		10.2174/1871530319666190418121446	31684854	#279	Milano 2020	Exclusion reason: Wrong study design; Michelle Kew (2021-11-21 01:57:14)(Select): Need access for full text;	Not RCT
Emotion, Psychological Well-Being and Their Influence on Resilience. A Study with Semi-Professional Athletes.	Trigueros R; Aguilar-Parra JM; Álvarez JF; González-Bernal JJ; López-Liria R	The objective of the present study is to analyze the influence of coaches on emotional intelligence and on levels of anxiety, motivation, self-esteem, and resilience among athletes. Five-hundred forty-seven semi-professional athletes between the ages of 16 and 19 participated in this study. Various statistical analyses were conducted which explain the causal relationships between the variables. T…	2019	Oct	Int J Environ Res Public Health	16	21			10.3390/ijerph16214192	31671532	#282	Trigueros 2019	Exclusion reason: Wrong outcomes;	Possible RCT
The effect of age of first exposure to competitive fighting on cognitive and other neuropsychiatric symptoms and brain volume.	Bryant BR; Narapareddy BR; Bray MJC; Richey LN; Krieg A; Shan G; Peters ME; Bernick CB	It has long been established that fighting sports such as boxing and mixed martial arts can lead to head injury. Prior work from this group on the Professional Fighters Brain Health Study found that exposure to repetitive head impacts is associated with lower brain volumes and decreased processing speed in fighters. Current and previously licensed professional fighters were recruited, divided int…	2020	Feb	Int Rev Psychiatry	32	1	89-95		10.1080/09540261.2019.1665501	31587599	#290	Bryant 2020	Exclusion reason: Wrong outcomes; Michelle Kew (2021-12-05 07:20:55)(Select): Need access for full text;	Possible RCT
Beyond Measures of Central Tendency: Novel Methods to Examine Sex Differences in Neuropsychological Performance Following Sports-Related Concussion in Collegiate Athletes.	Merritt VC; Greenberg LS; Guty E; Bradson ML; Rabinowitz AR; Arnett PA	OBJECTIVE: The purpose of this study was to examine sex differences in neuropsychological functioning after sports-related concussion using several approaches to assess cognition: mean performance, number of impaired scores, and intraindividual variability (IIV). METHOD: In the study, 152 concussed college athletes were administered a battery of neuropsychological tests, on average, 10 days post-…	2019	Nov	J Int Neuropsychol Soc	25	10	1094-1100		10.1017/S1355617719000882	31477193	#305	Merritt 2019	Exclusion reason: Wrong outcomes; Michelle Kew (2021-11-21 01:56:23)(Select): Need access for full text;	Possible RCT
Sleep in elite multi-sport athletes: Implications for athlete health and wellbeing.	Biggins M; Purtill H; Fowler P; Bender A; Sullivan KO; Samuels C; Cahalan R	OBJECTIVES: To investigate the prevalence of clinically relevant sleep problems in elite multi-sport athletes and their associations with sleep hygiene, general health, mood, chronotype, and injury. DESIGN: Cross-sectional study. SETTING: During the competitive season in athletes' home environment. PARTICIPANTS: Elite multi-sport Irish athletes (n = 58) competing at the 2017 World University Game…	2019	Sep	Phys Ther Sport	39		136-142		10.1016/j.ptsp.2019.07.006	31369982	#321	Biggins 2019	Exclusion reason: Wrong outcomes;	Possible RCT
Mental health symptoms and disorders in elite athletes: a systematic review on cultural influencers and barriers to athletes seeking treatment.	Castaldelli-Maia JM; Gallinaro JGME; Falcão RS; Gouttebarge V; Hitchcock ME; Hainline B; Reardon CL; Stull T	OBJECTIVE: To summarise the literature on the barriers to athletes seeking mental health treatment and cultural influencers of mental health in elite athletes. DESIGN: Systematic review DATA SOURCES: PubMed, Cochrane, Scopus, SportDiscus (Ebsco), and PsycINFO (ProQuest) up to November 2018. ELIGIBILITY CRITERIA FOR SELECTING STUDIES: Qualitative and quantitative original studies of elite athletes…	2019	Jun	Br J Sports Med	53	11	707-721		10.1136/bjsports-2019-100710	31092400	#351	Castaldelli-Maia 2019	Exclusion reason: Wrong outcomes;	Not RCT
Low energy availability, menstrual dysfunction, and impaired bone health: A survey of elite para athletes.	Brook EM; Tenforde AS; Broad EM; Matzkin EG; Yang HY; Collins JE; Blauwet CA	INTRODUCTION: The Female Athlete Triad (Triad) is a syndrome describing three interrelated conditions: low energy availability (LEA), menstrual dysfunction, and low bone mineral density (BMD). Relative Energy Deficiency in Sport (RED-S) expands the Triad to include multiple physiologic consequences of LEA in both sexes. The purpose of this study is to determine the prevalence of factors associate…	2019	May	Scand J Med Sci Sports	29	5	678-685		10.1111/sms.13385	30644600	#401	Brook 2019	Exclusion reason: Wrong study design;	Not RCT
Preinjury and Postinjury Factors That Predict Sports-Related Concussion and Clinical Recovery Time.	Putukian M; Riegler K; Amalfe S; Bruce J; Echemendia R	OBJECTIVES: To evaluate the relationship between preinjury risk factors (RFs) and subsequent occurrence of concussion and examine whether preinjury RFs or postinjury assessments predict clinical recovery in collegiate athletes. METHODS: Risk factors (sex, sport, and self-report history of concussion, migraine, attention-deficit disorder, learning disability, depression, and anxiety) and Sport Con…	2021	Jan	Clin J Sport Med	31	1	15-22		10.1097/JSM.0000000000000705	30540572	#414	Putukian 2021	Exclusion reason: Wrong comparator;	Possible RCT
Pain Catastrophizing in College Athletes.	Sciascia A; Waldecker J; Jacobs C	BACKGROUND: Pain is the most common patient-reported symptom but the perception of pain is complex, differs between individuals and is not directly proportional to the extent of injury. The relationship between aberrant pain coping strategies such as pain catastrophizing and the presence of pain in competitive athletes should be further established to employ the most optimal treatment. HYPOTHESIS…	2020	Feb	J Sport Rehabil	29	2	168-173		10.1123/jsr.2018-0137	30526240	#417	Sciascia 2020	Exclusion reason: Wrong comparator;	Possible RCT
Nonsteroidal anti-inflammatory drug use, knowledge, and behaviors around their use and misuse in Irish collegiate student-athletes.	O'Connor S; McCaffrey N; Whyte E; Moran K; Lacey P	Objectives: Nonsteroidal anti-inflammatory drugs (NSAIDs) are commonly used by athletes to treat injuries but are also reportedly misused as performance or recovery aids. This study aimed to investigate NSAID use, knowledge, and behavior regarding use and misuse of NSAIDs in Irish student-athletes. Methods: One hundred and forty-nine (21.2 ± 3.5 years) student-athletes completed an anonymous ques…	2019	Sep	Phys Sportsmed	47	3	318-322		10.1080/00913847.2018.1553468	30479177	#422	O'Connor 2019	Exclusion reason: Wrong comparator; Michelle Kew (2022-01-11 23:34:30)(Select): need PDF from Cornell;	Possible RCT
Sleep quality associated with mood in elite athletes.	Andrade A; Bevilacqua G; Casagrande P; Brandt R; Coimbra D	Objectives: This study aimed to analyze the association between sleep quality and mood in elite athletes of different competitive levels. Methods: Participants were 1041 elite athletes (aged 20.82 ± 6.62 years), with 671 men (64.5%/21.52 ± 6.90 years) and 370 women (35.5%/19.55 ± 5.89 years) from 10 individual sports and 6 team sports. Participants self-reported sleep quality on a Likert-type sca…	2019	Sep	Phys Sportsmed	47	3	312-317		10.1080/00913847.2018.1553467	30477376	#424	Andrade 2019	Exclusion reason: Wrong outcomes; Michelle Kew (2021-11-21 02:04:13)(Select): Need access for full text;	Possible RCT
Differences in Postinjury Psychological Symptoms Between Collegiate Athletes With Concussions and Orthopedic Injuries.	Guo J; Yang J; Yi H; Singichetti B; Stavrinos D; Peek-Asa C	OBJECTIVE: To describe the differences in postinjury psychological symptoms among Division I collegiate student athletes who sustained concussions versus orthopedic injures and to examine the effects of injury type on postinjury psychological symptoms during the course of recovery. DESIGN: A prospective cohort study with repeated measures. SETTING: Two Big 10 Conference universities. PARTICIPANTS…	2020	Jul	Clin J Sport Med	30	4	360-365		10.1097/JSM.0000000000000621	29933281	#484	Guo 2020	Exclusion reason: Wrong comparator;	Possible RCT
Post-concussion Symptom Factors and Neuropsychological Outcomes in Collegiate Athletes.	Guty E; Arnett P	OBJECTIVES: Research indicates that symptoms following a concussion are related to cognitive dysfunction; however, less is known about how different types of symptoms may be related to cognitive outcomes or how specific domains of cognition are affected. The present study explored the relationship between specific types of symptoms and these various cognitive outcomes following a concussion. METH…	2018	Aug	J Int Neuropsychol Soc	24	7	684-692		10.1017/S135561771800036X	29925450	#487	Guty 2018	Exclusion reason: Wrong outcomes;	Possible RCT
Effects of stress and mental toughness on burnout and depressive symptoms: A prospective study with young elite athletes.	Gerber M; Best S; Meerstetter F; Walter M; Ludyga S; Brand S; Bianchi R; Madigan DJ; Isoard-Gautheur S; Gustafsson H	OBJECTIVES: To examine in a sample of young elite athletes (a) the presence of clinically relevant symptoms of burnout and depression, and (b) a possible interaction of perceived stress and mental toughness in the prediction of burnout and depressive symptoms. DESIGN: 6-month prospective study. METHODS: A representative sample of 257 young elite athletes (M=16.82years, SD=1.44, 36% females) was r…	2018	Dec	J Sci Med Sport	21	12	1200-1205		10.1016/j.jsams.2018.05.018	29859672	#492	Gerber 2018	Exclusion reason: Wrong patient population; D Ling (2022-01-18 10:33:30)(Select): Can contact authors if needed - Table 1S (supplement) has sex specific data but not proportions;	Possible RCT
Sleep disorder risk factors among student athletes.	Monma T; Ando A; Asanuma T; Yoshitake Y; Yoshida G; Miyazawa T; Ebine N; Takeda S; Omi N; Satoh M; Tokuyama K; Takeda F	OBJECTIVE: To clarify sleep disorder risk factors among student athletes, this study examined the relationship between lifestyle habits, competition activities, psychological distress, and sleep disorders. METHODS: Student athletes (N = 906; male: 70.1%; average age: 19.1 ± 0.8 years) in five university sports departments from four Japanese regions were targeted for analysis. Survey items were at…	2018	Apr	Sleep Med	44		76-81		10.1016/j.sleep.2017.11.1130	29530373	#523	Monma 2018	Exclusion reason: Wrong outcomes;	Not RCT
Poor sleep is related to lower general health, increased stress and increased confusion in elite Gaelic athletes.	Biggins M; Cahalan R; Comyns T; Purtill H; O'Sullivan K	OBJECTIVES: Persistent poor sleep is associated with a range of adverse health outcomes. Sleep is considered the main method of recovery in athletes; however, studies report that a significant number of athletes are getting insufficient sleep. The purpose of this study was to assess the sleep profiles of elite Gaelic athletes and to compare wellbeing in those with poor sleep and those with good s…	2018	Feb	Phys Sportsmed	46	1	14-20		10.1080/00913847.2018.1416258	29224470	#556	Biggins 2018	Exclusion reason: Wrong patient population;	Possible RCT
Prevalence of illness, poor mental health and sleep quality and low energy availability prior to the 2016 Summer Olympic Games.	Drew M; Vlahovich N; Hughes D; Appaneal R; Burke LM; Lundy B; Rogers M; Toomey M; Watts D; Lovell G; Praet S; Halson SL; Colbey C; Manzanero S; Welvaert M; West NP; Pyne DB; Waddington G	OBJECTIVE: Establish the prevalence of illness symptoms, poor sleep quality, poor mental health symptoms, low energy availability and stress-recovery state in an Olympic cohort late in the 3 months prior to the Summer Olympic Games. METHODS: Olympic athletes (n=317) from 11 sports were invited to complete questionnaires administered 3 months before the Rio 2016 Olympic Games. These questionnaires…	2018	Jan	Br J Sports Med	52	1	47-53		10.1136/bjsports-2017-098208	29056598	#577	Drew 2018	Exclusion reason: Wrong comparator;	Possible RCT
Symptoms of common mental disorders and related stressors in Danish professional football and handball.	Kilic Ö; Aoki H; Haagensen R; Jensen C; Johnson U; Kerkhoffs GMMJ; Gouttebarge V	The aim of the study was twofold, namely (i) to determine the prevalence of symptoms of common mental disorders (CMDs) among current and retired professional football and handball players and (ii) to explore the relationship of psychosocial stressors with the outcome measures under study. A total of 1155 players were enrolled in an observational study based on a cross-sectional design. Questionna…	2017	Nov	Eur J Sport Sci	17	10	1328-1334		10.1080/17461391.2017.1381768	28961069	#582	KilicÖ 2017	Exclusion reason: Wrong comparator;	Not RCT
The mental wellbeing of current and retired professional cricketers: an observational prospective cohort study.	Schuring N; Kerkhoffs G; Gray J; Gouttebarge V	OBJECTIVE: Scientific knowledge about symptoms of common mental disorders in professional cricket is non-existent. Consequently, the aims of the study were to determine the prevalence and the 6 months incidence of symptoms of common mental disorders (CMD: distress, anxiety/depression, sleep disturbance, adverse alcohol use) among current and former professional cricketers and to explore the assoc…	2017	Nov	Phys Sportsmed	45	4	463-469		10.1080/00913847.2017.1386069	28952405	#584	Schuring 2017	Exclusion reason: Wrong comparator;	Not RCT
Symptoms Of Common Mental Disorders In Professional Rugby: An International Observational Descriptive Study.	Gouttebarge V; Hopley P; Kerkhoffs G; Verhagen E; Viljoen W; Wylleman P; Lambert MI	The aim of the study was to determine the prevalence of symptoms of common mental disorders among professional rugby players across countries. A cross-sectional analysis of the baseline questionnaires from an ongoing prospective cohort study was conducted. Nine national players' associations and three rugby unions distributed questionnaires based on validated scales for assessing symptoms of comm…	2017	Oct	Int J Sports Med	38	11	864-870		10.1055/s-0043-114010	28895619	#592	Gouttebarge 2017	Exclusion reason: Wrong outcomes;	Not RCT
A prospective cohort study on symptoms of common mental disorders among Dutch elite athletes.	Gouttebarge V; Jonkers R; Moen M; Verhagen E; Wylleman P; Kerkhoffs G	OBJECTIVE: Scientific knowledge about symptoms of common mental disorders in elite sports is scarce. Consequently, the objectives of the study were to (i) establish the 12-month incidence of symptoms of common mental disorders (CMD; distress, anxiety/depression, sleep disturbance, adverse alcohol use, eating disorders) among Dutch elite athletes and (ii) explore their potential association with s…	2017	Nov	Phys Sportsmed	45	4	426-432		10.1080/00913847.2017.1370987	28826314	#598	Gouttebarge 2017	Exclusion reason: Wrong outcomes;	Not RCT
Severe musculoskeletal time-loss injuries and symptoms of common mental disorders in professional soccer: a longitudinal analysis of 12-month follow-up data.	Kiliç Ö; Aoki H; Goedhart E; Hägglund M; Kerkhoffs GMMJ; Kuijer PPFM; Waldén M; Gouttebarge V	PURPOSE: Psychological factors have shown to be predictors of injury in professional football. However, it seems that this is a two-way relationship, as severe musculoskeletal time-loss injuries have shown to be associated with the onset of symptoms of common mental disorders (CMD). There is no longitudinal study performed exploring this interaction between symptoms of CMD and injuries. The purpo…	2018	Mar	Knee Surg Sports Traumatol Arthrosc	26	3	946-954		10.1007/s00167-017-4644-1	28698928	#610	KiliçÖ 2018	Exclusion reason: Wrong patient population;	Not RCT
Self-reported sleep quantity, quality and sleep hygiene in elite athletes.	Knufinke M; Nieuwenhuys A; Geurts SAE; Coenen AML; Kompier MAJ	Sleep is essential for recovery and performance in elite athletes. While actigraphy-based studies revealed suboptimal sleep in athletes, information on their subjective experience of sleep is scarce. Relatively unexplored is also the extent to which athletes' sleep is adversely affected by environmental conditions and daytime behaviours, that is sleep hygiene. This study aimed to provide insight …	2018	Feb	J Sleep Res	27	1	78-85		10.1111/jsr.12509	28271579	#659	Knufinke 2018	Exclusion reason: Wrong outcomes;	Possible RCT
The prevalence and risk indicators of symptoms of common mental disorders among current and former Dutch elite athletes.	Gouttebarge V; Jonkers R; Moen M; Verhagen E; Wylleman P; Kerkhoffs G	The aim of the study was to determine the prevalence and comorbidity of symptoms of common mental disorders (distress, anxiety/depression, sleep disturbance, eating disorders, adverse alcohol use) among current and former Dutch elite athletes, and to explore the inference between potential risk indicators (severe injury, surgery, life events, sport career dissatisfaction, social support) and the …	2017	Nov	J Sports Sci	35	21	2148-2156		10.1080/02640414.2016.1258485	27894209	#693	Gouttebarge 2017	Exclusion reason: Wrong comparator; Michelle Kew (2021-12-17 07:58:50)(Select): no comparison between males and females;	Not RCT
Synthetic Cannabinoid Use and Descriptive Norms among Collegiate Student-Athletes.	Egan KL; Erausquin JT; Milroy JJ; Wyrick DL	Synthetic cannabinoids have gained popularity over the past decade, especially among young adults, due to sharing similar psychoactive properties with Tetrahydrocannabinol (THC). A limited number of studies have examined synthetic cannabinoid use among college students but none have examined use exclusively by collegiate student-athletes. The objective of this study was to examine synthetic canna…	2016	Jul-Aug	J Psychoactive Drugs	48	3	166-72		10.1080/02791072.2016.1186305	27224428	#747	Egan 2016	Exclusion reason: Wrong comparator;	Not RCT
Division III Collision Sports Are Not Associated with Neurobehavioral Quality of Life.	Meehan WP 3rd; Taylor AM; Berkner P; Sandstrom NJ; Peluso MW; Kurtz MM; Pascual-Leone A; Mannix R	We sought to determine whether the exposure to the sub-concussive blows that occur during division III collegiate collision sports affect later life neurobehavioral quality-of-life measures. We conducted a cross-sectional study of alumni from four division III colleges, targeting those between the ages of 40-70 years, using several well-validated quality-of-life measures for executive function, g…	2016	Jan	J Neurotrauma	33	2	254-9		10.1089/neu.2015.3930	26193380	#840	MeehanWP3rd 2016	Exclusion reason: Wrong comparator;	Not RCT
Post-concussion symptoms of depression and anxiety in division I collegiate athletes.	Yang J; Peek-Asa C; Covassin T; Torner JC	This study examined the effect of baseline psychological symptoms on post-concussion symptoms among 67 concussed collegiate athletes. Depression at baseline was the strongest predictor of post-concussion depression and anxiety. Post-concussion depression and anxiety were significantly associated. These results support the importance of baseline screenings for risk of post-concussion psychological…	2015	Jan	Dev Neuropsychol	40	1	18-23		10.1080/87565641.2014.973499	25649775	#878	Yang 2015	Exclusion reason: Wrong outcomes;	Possible RCT
Social support from the athletic trainer and symptoms of depression and anxiety at return to play.	Yang J; Schaefer JT; Zhang N; Covassin T; Ding K; Heiden E	CONTEXT: Few empirical studies have examined social support from athletic trainers (ATs) and its buffering effect during injury recovery. OBJECTIVE: To examine the effect of social support received from ATs during injury recovery on reported symptoms of depression and anxiety at return to play among a cohort of collegiate athletes. DESIGN: Cohort study. SETTING: Two Big 10 Conference universities…	2014	Nov-Dec	J Athl Train	49	6	773-9		10.4085/1062-6050-49.3.65	25329346	#906	Yang 2014	Exclusion reason: Wrong comparator;	Possible RCT
Current Physical and Mental Health of Former Collegiate Athletes.	Kerr ZY; DeFreese JD; Marshall SW	BACKGROUND: There is a dearth of research on the current health of former collegiate athletes. PURPOSE: To examine the current health and related correlates in a cohort of former collegiate athletes who played in a diverse range of men's and women's sports with various levels of contact. STUDY DESIGN: Cross-sectional study; Level of evidence, 3. METHODS: Former collegiate athletes (N = 3657) were…	2014	Aug	Orthop J Sports Med	2	8	2325967114544107		10.1177/2325967114544107	26535354	#926	Kerr 2014	Exclusion reason: Wrong patient population; D Ling (2022-01-18 11:14:31)(Select): Can contact authors if needed for sex specific data in Tables 5 and 6;	Not RCT
Postinjury anxiety and social support among collegiate athletes: a comparison between orthopaedic injuries and concussions.	Covassin T; Crutcher B; Bleecker A; Heiden EO; Dailey A; Yang J	CONTEXT: When an athlete is injured, the primary focus of the sports medicine team is to treat the physical effects of the injury. However, many injured athletes experience negative psychological responses, including anxiety, regarding their injury. OBJECTIVE: To compare the anxiety and social support of athletes with concussions and a matched group of athletes with orthopaedic injuries. DESIGN: …	2014	Jul-Aug	J Athl Train	49	4	462-8		10.4085/1062-6059-49.2.03	24673237	#955	Covassin 2014	Exclusion reason: Wrong outcomes;	Possible RCT
A comparison of coping responses among high school and college athletes with concussion, orthopedic injuries, and healthy controls.	Kontos AP; Elbin RJ; Newcomer Appaneal R; Covassin T; Collins MW	This study compared the coping responses of concussed athletes with those with an orthopedic injury and healthy controls and explored sex differences in coping behaviors following sport injury. Sixty-eight athletes with a concussion (CONCUSS), 42 with an orthopedic injury (ORTHO), and 33 healthy controls (CONTROL) completed the Brief COPE approximately 1 week following sport injury. The CONCUSS g…	2013		Res Sports Med	21	4	367-79		10.1080/15438627.2013.825801	24067122	#999	Kontos 2013	Exclusion reason: Wrong patient population; Michelle Kew (2021-11-21 02:09:00)(Select): Need access for full text;	Possible RCT
Psychological predictors of injury occurrence: a prospective investigation of professional Swedish soccer players.	Ivarsson A; Johnson U; Podlog L	CONTEXT: Athletes participating in sport are exposed to a high injury risk. Previous research has found a great number of risk factors (both physiological and psychological) that could increase injury risk. One limitation in previous studies is that few have considered the complex interaction between psychological factors in their research design. OBJECTIVE: To study whether personality, stress, …	2013	Feb	J Sport Rehabil	22	1	19-26		10.1123/jsr.22.1.19	23404909	#1052	Ivarsson 2013	Exclusion reason: Wrong comparator;	Possible RCT
Transitions into and out of intercollegiate athletic involvement and risky drinking.	Cadigan JM; Littlefield AK; Martens MP; Sher KJ	OBJECTIVE: Cross-sectional data show that college athletes consume more alcohol and experience more general alcohol-related problems than those not participating in athletics. To our knowledge, the current study is the first to use a longitudinal design to examine the extent to which the course of drinking and alcohol-related problems relates to involvement in intercollegiate athletics, including…	2013	Jan	J Stud Alcohol Drugs	74	1	21-9		10.15288/jsad.2013.74.21	23200147	#1075	Cadigan 2013	Exclusion reason: Wrong comparator;	Possible RCT
Depression and neurocognitive performance after concussion among male and female high school and collegiate athletes.	Kontos AP; Covassin T; Elbin RJ; Parker T	OBJECTIVES: To prospectively examine the relationship of sport-related concussion with depression and neurocognitive performance and symptoms among male and female high school and college athletes. A secondary objective was to explore age and sex differences. DESIGN: Pretest, multiple posttest, repeated-measures design. SETTING: Laboratory. PARTICIPANTS: High school and collegiate athletes (N=75)…	2012	Oct	Arch Phys Med Rehabil	93	10	1751-6		10.1016/j.apmr.2012.03.032	22503738	#1126	Kontos 2012	Exclusion reason: Wrong outcomes;	Possible RCT
Prevalence of illicit drug use among the Italian athlete population with special attention on drugs of abuse: a 10-year review.	Strano Rossi S; Botrè F	The objective of this study was to assess the prevalence of illicit drugs use among young adults, in particular elite athletes. This study considers the data obtained from anti-doping analyses performed on nearly 100,000 urine samples from 2000 to 2009 by the World Anti-Doping Agency accredited Italian Anti-Doping Laboratory. The percentage of adverse analytical findings varies on a yearly basis,…	2011	Mar	J Sports Sci	29	5	471-6		10.1080/02640414.2010.543915	21279865	#1219	StranoRossi 2011	Exclusion reason: Wrong outcomes; D Ling (2022-01-17 13:35:53)(Select): Data for females in last paragraph of Results but no corresponding data for males to calculate RR; Michelle Kew (2022-01-11 23:30:59)(Select): need PDF from Cornell;	Not RCT
Recreational substance use among elite Australian athletes.	Dunn M; Thomas JO; Swift W; Burns L	INTRODUCTION AND AIMS: The study aimed to investigate the prevalence of illicit drug use among elite Australian athletes with a focus upon cannabis, ecstasy, meth/amphetamine, cocaine, GHB and ketamine; explore perceptions concerning the extent of drug use among this group; ascertain opinions regarding specific drugs of concern; and investigate predictors of recent drug use. DESIGN AND METHODS: D…	2011	Jan	Drug Alcohol Rev	30	1	63-8		10.1111/j.1465-3362.2010.00200.x	21219499	#1224	Dunn 2011	Exclusion reason: Wrong comparator; D Ling (2022-01-17 14:30:52)(Select): no sex-specific data presented;	Not RCT
Sexual risk-taking behaviors, gambling, and heavy drinking among U.S. College athletes.	Huang JH; Jacobs DF; Derevensky JL	The purpose of this study was to empirically examine the prevalence patterns of sexual risk-taking behaviors (i.e., unprotected sex and having multiple sex partners) in relation to levels of gambling problems and heavy episodic drinking (HED) status among U.S. college athletes. Data from a representative national sample of 20,739 U.S. college athletes were derived from the first National Collegia…	2010	Jun	Arch Sex Behav	39	3	706-13		10.1007/s10508-009-9521-7	19629670	#1296	Huang 2010	Exclusion reason: Wrong comparator;	Not RCT
Comorbid Affective Symptomatology and Neurocognitive Performance in College Athletes	Thomas, G.A.; Guty, E.T.; Riegler, K.E.; Arnett, P.A.	OBJECTIVES: The current study aims to examine the prevalence rates and the relationship of symptoms of depression, anxiety, and comorbid depression/anxiety with neurocognitive performance in college athletes at baseline. We hypothesized a priori that the mood disturbance groups would perform worse than healthy controls, with the comorbid group performing worst overall. METHODS: Eight hundred and …	2021		Journal of the International Neuropsychological Society : JINS		(Thomas G.A.; Guty E.T.; Riegler K.E.; Arnett P.A.) Department of Psychology, Pennsylvania State University, University Park, United States	1-11		10.1017/S1355617721000412		#1379	Thomas 2021	Exclusion reason: Wrong comparator;	Possible RCT
The sleep and recovery practices of athletes	Doherty, R.; Madigan, S.M.; Nevill, A.; Warrington, G.; Ellis, J.G.	Background: Athletes maintain a balance between stress and recovery and adopt recovery modalities that manage fatigue and enhance recovery and performance. Optimal TST is subject to individual variance. However, 7–9 h sleep is recommended for adults, while elite athletes may require more quality sleep than non-athletes. Methods: A total of 338 (elite n = 115, 74 males and 41 females, aged 23.44 ±…	2021		Nutrients	13	4			10.3390/nu13041330		#1401	Doherty 2021	Exclusion reason: Wrong comparator;	Possible RCT
Common mental disorders among Irish jockeys: prevalence and risk factors	King, L.; Cullen, S.J.; O’Connor, S.; McGoldrick, A.; Pugh, J.; Warrington, G.; Woods, G.; Nevill, A.M.; Losty, C.	Objective: Jockeys compete in a sport, horseracing, renowned for its physical and psychological demands. Previous research has identified that common mental disorders (CMDs) may be prevalent among this unique population of athletes. The aim of the present study was to further explore the prevalence of CMDs among jockeys and to test for associations with potential risk factors. Methods: An anonymo…	2021		Physician and Sportsmedicine	49	2	207-213		10.1080/00913847.2020.1808435		#1453	King 2021	Exclusion reason: Wrong comparator;	Not RCT
A 12-month prospective cohort study on symptoms of mental health disorders among Dutch former elite athletes	Oltmans, E.; Confectioner, K.; Jonkers, R.; Kerkhoffs, G.M.M.J.; Moen, M.; Verhagen, E.; Wylleman, P.; Gouttebarge, V.	Objectives: The primary objectives of the study were to (i) establish the 12-month incidence and comorbidity of symptoms of mental health disorders (distress, anxiety/depression, sleep disturbance, alcohol misuse, disordered eating) among Dutch former elite athletes and (ii) explore the potential relationship with the stressors involuntary retirement, recent life events, career dissatisfaction. T…	2021		Physician and Sportsmedicine		(Oltmans E.; Confectioner K.; Jonkers R.; Kerkhoffs G.M.M.J.; Gouttebarge V., e.r.oltmans@amsterdamumc.nl) Amsterdam UMC, Univ of Amsterdam, Department of Orthopaedic Surgery, Amsterdam Movement Sciences, Amsterdam, Netherlands(Kerkhoffs G.M.M.J.) Academi			10.1080/00913847.2020.1868276		#1460	Oltmans 2021	Exclusion reason: Wrong comparator; D Ling (2022-01-18 11:29:55)(Select): Can contact authors if needed for sex specific data in Table 2;	Not RCT
Professional Athletes Have Poorer Sleep Quality and Sleep Hygiene Compared With an Age-Matched Cohort	Cameron, A.F.M.; Perera, N.; Fulcher, M.	OBJECTIVE: To study sleep quality and sleep hygiene in professional athletes and an age-matched cohort. DESIGN: Cross-sectional study. SETTING: Professional athletes and a sport medicine center. PARTICIPANTS: Professional rugby, netball and football athletes (n = 184) and attendees to a sport medicine center (n = 101). INTERVENTIONS: Participants completed an online survey. MAIN OUTCOME MEASURES:…	2020		Clinical journal of sport medicine : official journal of the Canadian Academy of Sport Medicine		(Cameron A.F.M.) Capital Sports Medicine, Wellington, New Zealand(Cameron A.F.M.; Fulcher M.) Auckland, New Zealand(Perera N.) Division of Physiotherapy, Department of Medical and Health Sciences, University of Linköping, Linköping, Sweden(Fulcher M.) Sch			10.1097/JSM.0000000000000795		#1514	Cameron 2020	Exclusion reason: Wrong comparator;	Not RCT
A cross-sectional study to estimate the presence of anxiety in injured cricketers	Sharma, B.; Patil, Y.	Purpose: State anxiety is an unpleasant psychological state experienced by cricketers due to perceived performance stress. It is often an overlooked criterion for return to sports after an injury. There is a need to evaluate presence of anxiety as it leads to physical symptoms and hence injury. Mental training is a very important tool for handling anxiety but there is lack of training which furth…	2020		Indian Journal of Forensic Medicine and Toxicology	14	4	7194-7198		10.37506/ijfmt.v14i4.12782		#1542	Sharma 2020	Exclusion reason: Wrong comparator;	Not RCT
Depression and suicidal ideation in high-performance athletes suffering from low back pain: The role of stress and pain-related thought suppression	Konietzny, K.; Chehadi, O.; Levenig, C.; Kellmann, M.; Kleinert, J.; Mierswa, T.; Hasenbring, M.I.	Background: Depression and suicidal ideation are important health problems in athletes suffering from pain. Dysfunctional pain cognitions, that is, pain-related thought suppression (PTS), may play an important role in their aetiology. Thought suppression was shown to increase depressive mood, particularly in highly stressed individuals. This cross-sectional study examines the relationship between…	2019		European Journal of Pain (United Kingdom)	23	6	1196-1208		10.1002/ejp.1387		#1737	Konietzny 2019	Exclusion reason: Wrong outcomes; Michelle Kew (2021-11-21 02:09:19)(Select): Need access for full text;	Possible RCT
Examining the stress-burnout relationship: The mediating role of negative thoughts	Chang, K.-H.; Lu, F.J.H.; Chyi, T.; Hsu, Y.-W.; Chan, S.-W.; Wang, E.T.W.	Background. Using Smith's (1986) cognitive-affective model of athletic burnout as a guiding framework, the purpose of this study was to examine the relationships among athletes' stress in life, negative thoughts, and the mediating role of negative thoughts on the stress-burnout relationship. Methods. A total of 300 college student-athletes (males = 174; females = 126, Mage =20.43 y, SD = 1.68) co…	2017		PeerJ	2017	12			10.7717/peerj.4181		#2001	Chang 2017	Exclusion reason: Wrong outcomes;	Not RCT
The Relationship Between Adverse Childhood Experiences and Subsequent Health Complaints in Elite Athletes	Kaier, E.; Cromer, L.D.M.; Davis, J.L.; Strunk, K.	Adverse childhood experiences (ACEs) are linked to myriad health concerns. There is a dearth of research exploring the association of ACEs and health among athletes. Elite athletes are an important population to explore the associations between adversity and health because athletes engage in frequent exercise, which may be associated with resilience. In this study, athletes (N = 304) completed qu…	2015		Journal of Child and Adolescent Trauma	8	2	83-92		10.1007/s40653-015-0041-4		#2140	Kaier 2015	Exclusion reason: Wrong comparator;	Possible RCT
Examining Potential Substance Use Disorders Among Former Interscholastic Athletes	Veliz, P.; McCabe, S.E.	BACKGROUND: Despite numerous studies examining the association between competitive sports participation and substance use behaviors among adolescents and young adults, the use of standardized measures to assess potential substance use disorders has been largely neglected. The objective of this study was to examine if past involvement in interscholastic sports (competitive school-sponsored sports)…	2015		Substance abuse	36	4	400-406		10.1080/08897077.2014.988324		#2154	Veliz 2015	Exclusion reason: Wrong outcomes;	Not RCT
