# Supplementary material for: Exploring mental health symptoms in elite athletes during the COVID-19 pandemic: A systematic review and meta-analysis on sex differences
Source: PLoS One. 2025 Jan 16;20(1):e0314996. doi: 10.1371/journal.pone.0314996 (PMC11737678; doi:10.1371/journal.pone.0314996)
Supplement: S2 Data — (CSV) [file pone.0314996.s005.csv]

Title	Authors	Abstract	Published Year	Published Month	Journal	Volume	Issue	Pages	Accession Number	DOI	Ref	Covidence #	Study	Notes	Tags
Predictors and Correlates of Perceived Cognitive Decline in Retired Professional Rugby League Players.	Van Patten R; Iverson GL; Terry DP; Levi CR; Gardner AJ	Objective: Rugby league is an international full-contact sport, with frequent concussive injuries. Participation in other full-contact sports such as American football has been considered to be a risk factor for neuropsychiatric sequelae later-in-life, but little research has addressed the mental and cognitive health of retired professional rugby league players. We examined predictors and correla…	2021		Front Neurol	12		676762		10.3389/fneur.2021.676762	34707552	#2	VanPatten 2021		Possible RCT
Mental health among elite sportspeople: Lessons for medical education.	Walker I; Brierley E; Patel T; Jaffer R; Rajpara M; Heslop C; Patel R	Leading sportspeople across 2021, such as Simone Biles (US gymnast), Naomi Osaka (Japanese tennis player) and Ben Stokes (English cricketer), have talked openly about the pressure of performing on the highest stage, including the challenge of managing mental health when engaged in elite competition. The withdrawal of Simone Biles midway through the women's team competition at the Tokyo 2020 Olymp…	2021	Oct	Med Teach			1-3		10.1080/0142159X.2021.1994134	34686123	#4	Walker 2021		Not RCT
Relationship among Nutritional Intake, Anxiety, and Menstrual Irregularity in Elite Rowers.	Miyamoto M; Hanatani Y; Shibuya K	There is evidence showing that excessive mental stress is detrimental to the menstrual period, and it is known that many elite athletes are highly susceptible to mental anxiety. This study investigated the nutritional intake and mental anxiety of 104 relatively young elite endurance athletes aged 16 to 23 years and used a multiple logistic model to examine the factors that might be related to men…	2021	Sep	Nutrients	13	10			10.3390/nu13103436	34684430	#5	Miyamoto 2021		Possible RCT
Concussion Characteristics and Early Post-Injury Outcomes Between College Students and Intercollegiate Athletes.	Anderson MN; Lempke LB; Johnson RS; Lynall RC; Schmidt JD	OBJECTIVE: Describe concussion characteristics among general college students and compare post-injury outcomes to intercollegiate student-athletes. DESIGN: Retrospective cohort. SETTING: Large university in the Southeast region of the United States. PARTICIPANTS: 179 college students (female=120; 67.0%; 23.9±3.9 years) and 49 athletes (female=28, 57.1%;19.3±1.3 years) medical records were examine…	2021	Oct	Arch Phys Med Rehabil					10.1016/j.apmr.2021.09.013	34673035	#7	Anderson 2021		Not RCT
Age of First Exposure to Contact and Collision Sports and Later in Life Brain Health: A Narrative Review.	Iverson GL; Büttner F; Caccese JB	A controversial theory proposes that playing tackle football before the age of 12 causes later in life brain health problems. This theory arose from a small study of 42 retired National Football League (NFL) players, which reported that those who started playing tackle football at a younger age performed worse on selected neuropsychological tests and a word reading test. The authors concluded tha…	2021		Front Neurol	12		727089		10.3389/fneur.2021.727089	34659092	#8	Iverson 2021		Not RCT
Confirmatory Factor Analysis of the Athlete Sleep Behavior Questionnaire.	Miley EN; Hansberger BL; Casanova M; Baker RT; Pickering MA	CONTEXT: Sleep has long been understood as an essential component for overall well-being, significantly impacting physical health, cognitive functioning, mental health, and quality of life. Currently, the Athlete Sleep Behavior Questionnaire (ASBQ) is the only known instrument designed to measure sleep behaviors in the athletic population. However, the psychometric properties of the scale in a co…	2021	Oct	J Athl Train					10.4085/1062-6050-0193.21	34623429	#9	Miley 2021		Not RCT
Sexual Violence in Sport: Expanding Awareness and Knowledge for Sports Medicine Providers.	Joy EA; Herring SA; Nelson C; Cohen J; Dugan SA; Flatt R; Goldfarb L; Greinig S; Koontz JS; Schmitz KH; Wagner J	Athletes are vulnerable to sexual violence. Perpetrators of sexual violence may be a trusted coach, a member of the health care team, or a peer. The consequences of sexual violence are wide ranging, resulting in immediate and long-term physical and mental health outcomes that require recognition and comprehensive, multidisciplinary care. Sports medicine providers need to have specific knowledge a…	2021	Oct	Curr Sports Med Rep	20	10	531-539		10.1249/JSR.0000000000000891	34622818	#10	Joy 2021		Possible RCT
Effectiveness of a lifestyle weight-loss intervention targeting inactive former elite athletes: the Champ4Life randomised controlled trial.	Silva AM; Nunes CL; Jesus F; Francisco R; Matias CN; Cardoso M; Santos I; Carraça EV; Finlayson G; Silva MN; Dickinson S; Allison D; Minderico CS; Martins P; Sardinha LB	OBJECTIVES: Many athletes struggle in managing the end of their career, often gaining weight and adopting unhealthy lifestyles. Lifestyle programmes targeting former athletes who have gained substantial fat mass (FM) postsports career are lacking. We studied the effects of the Champ4Life programme on body composition and other health-related outcomes in former elite athletes with overweight or ob…	2021	Oct	Br J Sports Med				ClinicalTrials.gov/NCT03031951	10.1136/bjsports-2021-104212	34598935	#11	Silva 2021		Possible RCT
Self-Reported Restrictive Eating, Eating Disorders, Menstrual Dysfunction, and Injuries in Athletes Competing at Different Levels and Sports.	Ravi S; Ihalainen JK; Taipale-Mikkonen RS; Kujala UM; Waller B; Mierlahti L; Lehto J; Valtonen M	The purpose of this study was to investigate the prevalence of self-reported restrictive eating, current or past eating disorder, and menstrual dysfunction and their relationships with injuries. Furthermore, we aimed to compare these prevalences and associations between younger (aged 15-24) and older (aged 25-45) athletes, between elite and non-elite athletes, and between athletes competing in le…	2021	Sep	Nutrients	13	9			10.3390/nu13093275	34579154	#12	Ravi 2021		Not RCT
Prevalence and underlying factors of mobile game addiction among university students in Bangladesh.	Sayeed MA; Rasel MSR; Habibullah AA; Hossain MM	BACKGROUND: Nowadays, the youth are more engaging with their more advanced smartphones having high-quality graphics and gaming features. However, existing literature depicts that adolescents suffer from several forms of psychological problems including mental health, depression, loneliness, insomnia and low self-control due to mobile game addiction. Therefore, this study aims to find the prevalen…	2021		Glob Ment Health (Camb)	8		e35		10.1017/gmh.2021.34	34567581	#13	Sayeed 2021		Not RCT
Low-Energy Availability and the Electronic Preparticipation Examination in College Athletes: Is There a Better Way to Screen?	Goldstein R; Carlson J; Tenforde A; Golden N; Fredericson M	The electronic preparticipation physical examination (ePPE) is commonly used to identify health conditions that would affect participation in sports for athletes, including disordered eating and/or low energy availability (EA). A secondary analysis was performed using a cohort study of female college athletes attending a Division 1 university between 2008 and 2014. Descriptive statistics and logi…	2021	Sep	Curr Sports Med Rep	20	9	489-493		10.1249/JSR.0000000000000880	34524193	#16	Goldstein 2021		Possible RCT
The burden of unsubstantiated messaging: collegiate athletes' chronic traumatic encephalopathy mechanism beliefs.	Beidler E; Bogar K; Wallace J; McAllister-Deitrick J; Anderson M; Schatz P	OBJECTIVE: To investigate factors associated with collegiate athletes' beliefs regarding chronic traumatic encephalopathy (CTE) mechanism. DESIGN: Cross-sectional study. METHODS: A total of 838 collegiate athletes (61.9% men) from seven institutions completed a 10-minute survey that captured information relative to demographics, diagnosed concussion history, formal sport-related concussion educat…	2021	Aug	Brain Inj	35	10	1259-1266		10.1080/02699052.2021.1972146	34499577	#18	Beidler 2021		Not RCT
A randomized iterative approach to optimizing an online substance use intervention for collegiate athletes.	Rulison KL; Milroy JJ; Wyrick DL	BACKGROUND: Rates of drug use among collegiate athletes are high, yet there are few evidence-based interventions for this population. myPlaybook, an online intervention for collegiate athletes, targets multiple predictors of drug use (i.e., norms, positive and negative expectancies about use, and harm prevention intentions). PURPOSE: We aimed to optimize modules from myPlaybook. METHOD: We evalua…	2021	Aug	Transl Behav Med					10.1093/tbm/ibab119	34436618	#20	Rulison 2021		Possible RCT
Association of mental health help-seeking with mental health-related knowledge and stigma in Japan Rugby Top League players.	Ojio Y; Matsunaga A; Yamaguchi S; Hatakeyama K; Kawamura S; Yoshitani G; Horiguchi M; Nakajima S; Kanie A; Horikoshi M; Fujii C	BACKGROUND: Globally increasing clinical and research interests are driving a movement to promote understanding and practice of mental health in elite athletes. However, few studies have yet addressed this issue. This study aims to describe the association of the intention to seek help with mental health knowledge and stigma and the severity of depressive symptoms in Japan Rugby Top League player…	2021		PLoS One	16	8	e0256125		10.1371/journal.pone.0256125	34432823	#21	Ojio 2021		Not RCT
External and Internal Load Measures During Preseason Training in Men Collegiate Soccer Athletes.	Fields JB; Merigan JM; Gallo S; White JB; Jones MT	Fields, JB, Merigan, JM, Gallo, S, White, JB, and Jones, MT. External and internal load measures during preseason training in men collegiate soccer athletes. J Strength Cond Res 35(9): 2572-2578, 2021-Collegiate athletes are exposed to high volume loads during preseason training. Monitoring training load can inform training and recovery periods. Therefore, the purpose was to examine changes in an…	2021	Sep	J Strength Cond Res	35	9	2572-2578		10.1519/JSC.0000000000004092	34431484	#22	Fields 2021		Possible RCT
Do Rates of Mental Health Symptoms in Currently Competing Elite Athletes in Paralympic Sports Differ from Non-Para-Athletes?	Olive LS; Rice S; Butterworth M; Clements M; Purcell R	BACKGROUND: This study addresses the lack of comparative data on the mental health of athletes in Paralympic sports ('para-athletes') and non-para athletes by examining the prevalence and correlates of mental health symptoms in a national sample of elite athletes representative of the population from which it was drawn on age and para-status. METHODS: A cross-sectional, anonymous, online-survey w…	2021	Aug	Sports Med Open	7	1	62		10.1186/s40798-021-00352-4	34427796	#23	Olive 2021		Possible RCT
Mortality from mental disorders and suicide in male professional American football and soccer players: A meta-analysis.	Morales JS; Castillo-García A; Valenzuela PL; Saco-Ledo G; Mañas A; Santos-Lozano A; Lucia A	OBJECTIVE: To determine the risk of mortality from mental disorders and suicide in professional sports associated with repeated head impacts. METHODS: A systematic search was performed in PubMed, Web of Science, Scopus, and SPORTDiscus (since inception to June 8, 2021) to find studies comparing the incidence of mortality from mental disorders or suicide in former or active professional athletes o…	2021	Aug	Scand J Med Sci Sports					10.1111/sms.14038	34416791	#24	Morales 2021		Not RCT
Association of Social Media Use on Sleep Quality and Performance Among Collegiate Athletes.	Watkins RA; Sugimoto D; Hunt D; Oldham J; Cacolice PA; Stracciolini A	OBJECTIVE: (1) To examine the effect of social media (SM) use on sleep quality and (2) to determine the effect of SM on competition performance among college athletes. DESIGN: Cross-sectional study. SETTING: Two local Division III colleges, MA, USA. PARTICIPANTS: National Collegiate Athletic Association Division III swim and track and field athletes. INTERVENTION: Data were collected onsite throu…	2021	Aug	Clin J Sport Med					10.1097/JSM.0000000000000964\	34407063	#25	Watkins 2021		Possible RCT
Overuse Injury, Substance Use, and Resilience in Collegiate Female Athlete.	Martin CL; Shanley E; Harnish C; Knab AM; Christopher S; Vallabhajosula S; Bullock GS	BACKGROUND: Overuse injury is a common stressor experienced by female collegiate athletes and is often underreported. In response, athletes may develop negative coping skills such as substance use. Alternatively, resilience is a modifiable trait that may positively influence response to musculoskeletal injuries and substance use. PURPOSE: To provide an updated epidemiological profile of overuse i…	2021		Int J Sports Phys Ther	16	4	1104-1114		10.26603/001c.25760	34395053	#26	Martin 2021		Possible RCT
Developing methods to detect and diagnose chronic traumatic encephalopathy during life: rationale, design, and methodology for the DIAGNOSE CTE Research Project.	Alosco ML; Mariani ML; Adler CH; Balcer LJ; Bernick C; Au R; Banks SJ; Barr WB; Bouix S; Cantu RC; Coleman MJ; Dodick DW; Farrer LA; Geda YE; Katz DI; Koerte IK; Kowall NW; Lin AP; Marcus DS; Marek KL; McClean MD; McKee AC; Mez J; Palmisano JN; Peskind ER; Tripodis Y; Turner RW 2nd; Wethe JV; Cummings JL; Reiman EM; Shenton ME; Stern RA	BACKGROUND: Chronic traumatic encephalopathy (CTE) is a neurodegenerative disease that has been neuropathologically diagnosed in brain donors exposed to repetitive head impacts, including boxers and American football, soccer, ice hockey, and rugby players. CTE cannot yet be diagnosed during life. In December 2015, the National Institute of Neurological Disorders and Stroke awarded a seven-year gr…	2021	Aug	Alzheimers Res Ther	13	1	136	ClinicalTrials.gov/NCT02798185	10.1186/s13195-021-00872-x	34384490	#28	Alosco 2021		Possible RCT
Football-related injuries are the major reason for the career end of professional male football players.	Koch M; Klügl M; Frankewycz B; Lang S; Worlicek M; Popp D; Alt V; Krutsch W	PURPOSE: Little is known about the consequences of injuries on professional male football players' career and retirement period. The aim of this study is to investigate the impact of injuries that male professional football players endure during their career, reasons for the end of their career and the post-career phase of retirement. METHODS: In a retrospective cross-sectional cohort study, reti…	2021	Nov	Knee Surg Sports Traumatol Arthrosc	29	11	3560-3568		10.1007/s00167-021-06684-8	34370085	#29	Koch 2021		Not RCT
Good Food, Good Mood: Perspectives on the Relationship Between Nutrition and Mental Health With Division I Collegiate Athletic Programs.	McCabe EM; Ketcham CJ; Hall EE	Research has shown a strong relationship between nutrition and mental health. Packed schedules and little rest time may make student-athletes more susceptible to mental health issues than the general population, but few athletes are fully aware of the effects that nutrition can have on their mental health. While collegiate athletic programs are beginning to recognize the individual contributions …	2021		Front Sports Act Living	3		692601		10.3389/fspor.2021.692601	34368759	#30	McCabe 2021		Possible RCT
Relationships between Depression, Daily Physical Activity, Physical Fitness, and Daytime Sleepiness among Japanese University Students.	Shimamoto H; Suwa M; Mizuno K	In Japan and other developed countries, the lifestyles of many-particularly the younger generation-have been disrupted in recent years. This disruption may manifest as a decrease in physical activity and deterioration in the quality and quantity of sleep. Depressive tendencies are also increasing among university students. This study examined the relationship between mental health, physical activ…	2021	Jul	Int J Environ Res Public Health	18	15			10.3390/ijerph18158036	34360329	#31	Shimamoto 2021		Possible RCT
Recreational Screen Time and Anxiety among College Athletes: Findings from Shanghai.	Gao Y; Fu N; Mao Y; Shi L	To better understand the behavioral factors contributing to the mental health status among student athletes, we examined the link between recreational screen time and college student athlete's anxieties. This cross-sectional study was conducted among 278 college student athletes from Shanghai, China, aged between 17 and 25 years old (M = 19.4, SD = 1.5). Multivariate regression analyses, controll…	2021	Jul	Int J Environ Res Public Health	18	14			10.3390/ijerph18147470	34299928	#32	Gao 2021		Not RCT
Effects of Olympic Combat Sports on Older Adults' Health Status: A Systematic Review.	Valdés-Badilla P; Herrera-Valenzuela T; Ramirez-Campillo R; Aedo-Muñoz E; Báez-San Martín E; Ojeda-Aravena A; Branco BHM	The aim of this systematic review was to analyse the studies centered on the effects of Olympic combat sports (OCS [i.e., boxing, fencing, judo, karate, taekwondo, wrestling]) on older adults' physical-functional, physiological, and psychoemotional health status. The review comprised randomised-controlled trials with OCS interventions, including older adults (≥60 years), and measures of physical-…	2021	Jul	Int J Environ Res Public Health	18	14			10.3390/ijerph18147381	34299833	#33	Valdés-Badilla 2021		Not RCT
Condition-specific health-related quality of life amongst amateur athletes six months and one-year following sport-related concussion: A prospective, follow-up.	Büttner F; Howell DR; Doherty C; Blake C; Ryan J; Delahunt E	OBJECTIVE: To prospectively investigate the condition-specific health-related quality of life (HRQoL) of athletes six months and one-year following sport-related concussion. DESIGN: Prospective, longitudinal study. SETTING: Clinical research centre at university school of public health. PARTICIPANTS: Amateur athletes who were diagnosed with sport-related concussion within one-week after presentin…	2021	Sep	Phys Ther Sport	51		71-78		10.1016/j.ptsp.2021.06.011	34273667	#34	Büttner 2021		Possible RCT
Anxiety-related concussion perceptions of collegiate athletes.	Beidler E; Eagle S; Wallace J; Anderson M; Schmitt AJ; O'Connor S; Kontos AP	OBJECTIVES: The purpose of this study was to identify collegiate athletes' anxiety-related concussion perceptions and examine factors that may be related to increased anxiety injury beliefs. DESIGN: Cross-sectional study. METHODS: Male and female Division I, II and III NCAA collegiate athletes (n = 482) completed a 10- to 15-minute survey examining their demographics, diagnosed concussion history…	2021	Dec	J Sci Med Sport	24	12	1224-1229		10.1016/j.jsams.2021.06.011	34272167	#35	Beidler 2021		Not RCT
Barriers and Facilitators to Mental Health Help-Seeking in Elite Gaelic Footballers Post-Injury: A Qualitative Study.	O'Keeffe S; Ní Chéilleachair N; Campbell M; O'Connor S	Purpose: Injury can exacerbate mental health issues in athletes. However, the prevalence of mental health issues is not equivalent to the rate of professional help-seeking, with reluctance to seek-help acknowledged as one of the greatest obstacles in efficient management of mental health issues. The current study aimed to examine perceived barriers and facilitators to professional mental health h…	2021	Jul	Res Q Exerc Sport			1-16		10.1080/02701367.2020.1865517	34270908	#36	O'Keeffe 2021		Possible RCT
High-Protein Energy-Restriction: Effects on Body Composition, Contractile Properties, Mood, and Sleep in Active Young College Students.	Roth C; Rettenmaier L; Behringer M	Background: It is often advised to ensure a high-protein intake during energy-restricted diets. However, it is unclear whether a high-protein intake is able to maintain muscle mass and contractility in the absence of resistance training. Materials and Methods: After 1 week of body mass maintenance (45 kcal/kg), 28 male college students not performing resistance training were randomized to either …	2021		Front Sports Act Living	3		683327		10.3389/fspor.2021.683327	34212136	#39	Roth 2021		Possible RCT
Prior Injury, Health-Related Quality of Life, Disablement, and Physical Activity in Former Women's Soccer Players.	Cross SJ; Gill DL; Brown PK; Reifsteck EJ	CONTEXT: Former collegiate athletes may be at risk for negative health outcomes like lower health-related quality of life (HRQoL), higher disablement, and lower lifetime physical activity (PA) participation. A history of severe sports injury may play a role in these outcomes. OBJECTIVE: To assess the role prior sports injury plays in self-reported HRQoL, levels of disablement, and PA behaviors of…	2021	Jun	J Athl Train					10.4085/1062-6050-0731.20	34185853	#42	Cross 2021		Possible RCT
Diving-related disorders in commercial breath-hold divers (Ama) of Japan.	Kohshi K; Tamaki H; Lemaître F; Morimatsu Y; Denoble PJ; Ishitake T	Decompression illness (DCI) is well known in compressed-air diving but has been considered anecdotal in breath-hold divers. Nonetheless, reported cases and field studies of the Japanese Ama, commercial or professional breath-hold divers, support DCI as a clinical entity. Clinical characteristics of DCI in Ama divers mainly suggest neurological involvement, especially stroke-like cerebral events w…	2021	Jun	Diving Hyperb Med	51	2	199-206		10.28920/dhm51.2.199-206	34157736	#43	Kohshi 2021		Not RCT
Do you see what I see? The influence of self-objectification on appearance anxiety, intrinsic motivation, interoceptive awareness, and physical performance.	Dimas MA; Galway SC; Gammage KL	Self-objectification negatively impacts body image, mental health, and cognitive performance outcomes in women and has been correlated with poorer physical performance. The purpose of this study was to determine if trying on a swimsuit (versus a sweater) impacted state self-objectification, body shame, social physique anxiety, intrinsic motivation, bodily awareness, and physical performance in un…	2021	Jun	Body Image	39		53-61		10.1016/j.bodyim.2021.05.010	34147854	#44	Dimas 2021		Possible RCT
Substance use is associated with worse mental health and altered resting state functional connectivity in female university athletes at baseline: A pilot study.	Wilson A; Gicas K; Stevens WD; Sergio L; Wojtowicz M	University athletes are at high risk for both substance use and mental health problems. This study examined associations between substance use, mental health symptoms, and the resting state functional connectivity (rsFC) of key neural regions involved in self-monitoring and emotional regulation in a sample of female varsity athletes. 31 female university athletes completed measures of substance u…	2021		PLoS One	16	6	e0253261		10.1371/journal.pone.0253261	34138920	#45	Wilson 2021		Possible RCT
The influence of physical exercise on college students' mental health and social adaptability from the cognitive perspective.	Ji H; Zheng C	BACKGROUND: the relationship between physical exercise (PE) and mental health (MH) had been an important research topic in exercise psychology. With the development of society, the increasingly fierce social competition had put forward higher and higher requirements for college students' social adaptability (SA). As members of the new era, college students were expected to not only have innovativ…	2021		Work	69	2	651-662		10.3233/WOR-213506	34120942	#47	Ji 2021		Possible RCT
The Male Athlete Triad-A Consensus Statement From the Female and Male Athlete Triad Coalition Part II: Diagnosis, Treatment, and Return-To-Play.	Fredericson M; Kussman A; Misra M; Barrack MT; De Souza MJ; Kraus E; Koltun KJ; Williams NI; Joy E; Nattiv A	The Male Athlete Triad is a medical syndrome most common in adolescent and young adult male athletes in sports that emphasize a lean physique, especially endurance and weight-class athletes. The 3 interrelated conditions of the Male Athlete Triad occur on spectrums of energy deficiency/low energy availability (EA), suppression of the hypothalamic-pituitary-gonadal axis, and impaired bone health, …	2021	Jul	Clin J Sport Med	31	4	349-366		10.1097/JSM.0000000000000948	34091538	#48	Fredericson 2021		Not RCT
The Male Athlete Triad-A Consensus Statement From the Female and Male Athlete Triad Coalition Part 1: Definition and Scientific Basis.	Nattiv A; De Souza MJ; Koltun KJ; Misra M; Kussman A; Williams NI; Barrack MT; Kraus E; Joy E; Fredericson M	The Male Athlete Triad is a syndrome of 3 interrelated conditions most common in adolescent and young adult male endurance and weight-class athletes and includes the clinically relevant outcomes of (1) energy deficiency/low energy availability (EA) with or without disordered eating/eating disorders, (2) functional hypothalamic hypogonadism, and (3) osteoporosis or low bone mineral density with or…	2021	Jul	Clin J Sport Med	31	4	335-348		10.1097/JSM.0000000000000946	34091537	#49	Nattiv 2021		Not RCT
The hypothalamic-pituitary-adrenal axis activity in archers: cortisol release, stress, anxiety and success.	Kayacan Y; Derebasi DG; Ucar C; Ozgocer T; Yildiz S	BACKGROUND: Archery is a unique sport requiring simultaneous physical and psychological focusing for precisely hitting the small, distant target. Thus, in this sport, the effects of stress and anxiety on success might be more pronounced as a slight deviation in aiming may translate into a large error in meeting the target. Therefore, the current study aimed to assess the interrelationship between…	2021	Jun	J Sports Med Phys Fitness					10.23736/S0022-4707.21.11811-0	34080811	#50	Kayacan 2021		Possible RCT
Executive Function among Chilean Shellfish Divers: A Cross-Sectional Study Considering Working and Health Conditions in Artisanal Fishing.	Garrido MA; Mark L; Parra M; Nowak D; Radon K	Knowledge about professional diving-related risk factors for reduced executive function is limited. We therefore evaluated the association between decompression illness and executive functioning among artisanal divers in southern Chile. The cross-sectional study included 104 male divers and 58 male non-diving fishermen from two fishing communities. Divers self-reported frequency and severity of s…	2021	May	Int J Environ Res Public Health	18	11			10.3390/ijerph18115923	34073026	#51	Garrido 2021		Not RCT
Chronotype and social support among student athletes: impact on depressive symptoms.	Wills C; Ghani S; Tubbs A; Fernandez FX; Athey A; Turner R; Robbins R; Patterson F; Warlick C; Alfonso-Miller P; Killgore WDS; Grandner MA	Previous studies have shown individuals with evening chronotype to have a greater likelihood for depression (self-reported and clinical ratings), especially in young adults. However, the mechanisms for this relationship remain unknown. Low levels of social support may be a plausible mechanism: young adults with evening chronotypes are awake when others are sleeping, which may lead to feelings of …	2021	Sep	Chronobiol Int	38	9	1319-1329		10.1080/07420528.2021.1927072	34039131	#53	Wills 2021		Possible RCT
Compulsive exercise among college students: 5-year time trends in prevalence and demographic, substance use, and mental health correlates.	Ganson KT; Mitchison D; Rodgers RF; Cunningham ML; Murray SB; Nagata JM	PURPOSE: To provide 5-year time trends in prevalence and demographic, substance use, and mental health correlates of compulsive exercise among a national sample of college men and women. METHODS: We analyzed 4 academic survey years (2016-2020; N = 8251) of the national (USA) Healthy Minds Study. Compulsive exercise was measured by self-report of any occurrence of "compulsive" exercise in the past…	2021	May	Eat Weight Disord					10.1007/s40519-021-01210-8	34024038	#54	Ganson 2021		Possible RCT
The Relationship Between Spiritual Well-Being and Burnout in Collegiate Athletic Trainers.	Oglesby LW; Gallucci AR; Wynveen C; Ylitalo K; Benson N	CONTEXT: Spiritual well-being is the expression of one's spirituality as measured in the dimensions of existential and religious well-being. The Smith Cognitive Affective Model of Athletic Burnout suggests that personality factors such as spiritual well-being and the use of religious coping methods may affect burnout as well as its causes and outcomes. This has not been examined in collegiate ath…	2021	May	J Athl Train	56	5	518-528		10.4085/1062-6050-0105-20	34000016	#55	Oglesby 2021		Not RCT
Athlete Experiences of Shame and Guilt: Initial Psychometric Properties of the Athletic Perceptions of Performance Scale Within Junior Elite Cricketers.	Rice SM; Treeby MS; Olive L; Saw AE; Kountouris A; Lloyd M; Macleod G; Orchard JW; Clarke P; Gwyther K; Purcell R	Guilt and shame are self-conscious emotions with implications for mental health, social and occupational functioning, and the effectiveness of sports practice. To date, the assessment and role of athlete-specific guilt and shame has been under-researched. Reporting data from 174 junior elite cricketers (M = 17.34 years; females n = 85), the present study utilized exploratory factor analysis in va…	2021		Front Psychol	12		581914		10.3389/fpsyg.2021.581914	33995169	#56	Rice 2021		Possible RCT
Psychometric properties of the contextual body image questionnaire for athletes: a replication and extension study in female collegiate athletes.	Stewart T; Kilpela L; Wesley N; Baule K; Becker C	BACKGROUND: Although the link between body dissatisfaction and eating disorder (ED) pathology is well-established in general female samples, less is known about contextual body image (CBI) among female athletes. CBI refers to female athletes' body image concerns in two contexts: sport and daily life. The Contextual Body Image Questionnaire for Athletes (CBIQA) measures four dimensions of body ima…	2021	May	J Eat Disord	9	1	59	ClinicalTrials.gov/NCT01735994	10.1186/s40337-021-00414-8	33952348	#57	Stewart 2021		Possible RCT
Examining the Research Criteria for Traumatic Encephalopathy Syndrome in Middle-Aged Men From the General Population Who Played Contact Sports in High School.	Iverson GL; Merz ZC; Terry DP	Objective: There are no validated or agreed upon diagnostic clinical criteria for chronic traumatic encephalopathy or traumatic encephalopathy syndrome. This study examines the leading research criteria for traumatic encephalopathy syndrome (TES) in middle-aged men in the general population. Method: Participants were 409 men between the ages of 35 and 55 recruited through an online crowdsourcing …	2021		Front Neurol	12		632618		10.3389/fneur.2021.632618	33935940	#58	Iverson 2021		Possible RCT
Differential Health Effects on Inflammatory, Immunological and Stress Parameters in Professional Soccer Players and Sedentary Individuals after Consuming a Synbiotic. A Triple-Blinded, Randomized, Placebo-Controlled Pilot Study.	Quero CD; Manonelles P; Fernández M; Abellán-Aynés O; López-Plaza D; Andreu-Caravaca L; Hinchado MD; Gálvez I; Ortega E	The main objective of this research was to carry out an experimental study, triple-blind, on the possible immunophysiological effects of a nutritional supplement (synbiotic, Gasteel Plus(®), Heel España S.A.U.), containing a mixture of probiotic strains, such as Bifidobacterium lactis CBP-001010, Lactobacillus rhamnosus CNCM I-4036, and Bifidobacterium longum ES1, as well as the prebiotic fructoo…	2021	Apr	Nutrients	13	4			10.3390/nu13041321	33923663	#59	Quero 2021		Possible RCT
A mental health informatics study on the mediating effect of the regulatory emotional self-efficacy.	Xu Z; Du J	OBJECTIVE: To identify the internal mechanism of the relationship between physical activity and mental health in home exercises. METHODS: Participants were 2233 college students with an average age of 19.34 (SD = 1.07) recruited from southern China using analysis of variance (ANOVA) and hierarchical multiple regression. They completed the college student physical activity questionnaire, regulator…	2021	Mar	Math Biosci Eng	18	3	2775-2788		10.3934/mbe.2021141	33892571	#62	Xu 2021		Possible RCT
Quantitative EEG in sports: performance level estimation of professional female soccer players.	Tharawadeepimuk K; Wongsawat Y	PURPOSE: Measuring the peak performance of athletes remains a challenge in movement science and sports psychology. Non-invasive quantitative electroencephalography (QEEG) recordings can be used to analyze various factors in sports psychology. METHOD: In this context, sports-related psychological factors were used to estimate the performance of Thai professional female soccer players before a comp…	2021	Dec	Health Inf Sci Syst	9	1	14		10.1007/s13755-021-00144-w	33868670	#64	Tharawadeepimuk 2021		Not RCT
Melatonin supplementation improves psychomotor and physical performance in collegiate student-athletes following a sleep deprivation night.	Paryab N; Taheri M; H'Mida C; Irandoust K; Mirmoezzi M; Trabelsi K; Ammar A; Chtourou H	Several studies report sleep deprivation negatively impacts post-cognitive and physical performance, and other functions. Recent findings indicate ingestion of melatonin prior to exercise enhances tolerance to training and improves competition. We investigated the effects of melatonin supplementation on psychomotor performance and selected physical fitness measures of collegiate student-athletes …	2021	May	Chronobiol Int	38	5	753-761		10.1080/07420528.2021.1889578	33845710	#65	Paryab 2021		Possible RCT
Identifying electronic-sport athletes' sleep-wake cycle characteristics.	Gomes MA; Narciso FV; de Mello MT; Esteves AM	Organized electronic-sport competitions (e-Sport) is related to several health problems, including sleep disorders. The objective of this study was to evaluate the characteristics of the sleep-wake cycle of League of Legends (LoL) athletes during their pre-training, training, pre-competition, and competition routines. Twenty male elite LoL players completed the questionnaires related to sleep pat…	2021	Jul	Chronobiol Int	38	7	1002-1009		10.1080/07420528.2021.1903480	33843377	#66	Gomes 2021		Possible RCT
Investigation of a Progressive Relaxation Training Intervention on Precompetition Anxiety and Sports Performance Among Collegiate Student Athletes.	Liang D; Chen S; Zhang W; Xu K; Li Y; Li D; Cheng H; Xiao J; Wan L; Liu C	This study aims to investigate whether simple and convenient progressive relaxation training (PRT) is effective in enhancing collegiate student athletes' mental health and sports performance. An experimental group of 14 (6 female) and a control group of 10 (5 female) collegiate student athletes were recruited from among track and field athletes who were preparing for provincial competition. The e…	2020		Front Psychol	11		617541		10.3389/fpsyg.2020.617541	33815182	#69	Liang 2020		Possible RCT
Characteristics of Physical Exercise Programs for Older Adults in Latin America: A Systematic Review of Randomized Controlled Trials.	Vásquez-Araneda E; Solís-Vivanco RI; Mahecha-Matsudo S; Zapata-Lamana R; Cigarroa I	AIM: To characterize physical exercise programs for older adults in Latin America. METHODS: This review was conducted in accordance with the PRISMA statement. A search for randomized controlled trials (RCTs) published between the years 2015 and 2020 was performed in the Scopus, MedLine and SciELO databases. RESULTS: A total of 101 RCTs were included. A large percentage of the studies had an uncle…	2021	Mar	Int J Environ Res Public Health	18	6			10.3390/ijerph18062812	33802095	#70	Vásquez-Araneda 2021		Not RCT
The Impact of Perceived Sleep, Mood and Alcohol Use on Verbal, Physical and Sexual Assault Experiences among Student Athletes and Student Non-Athletes.	Charest J; Bastien CH; Ellis JG; Killgore WDS; Grandner MA	Previous research has shown that student athletes are more likely to be involved in a physical altercation or be a victim of verbal, physical and/or sexual abuse than student non-athletes, which can have long-lasting negative effects on mood, behavior and quality of life. In addition, among college students, sleep difficulties are ubiquitous and may deteriorate the unique life experience that uni…	2021	Mar	Int J Environ Res Public Health	18	6			10.3390/ijerph18062883	33799837	#71	Charest 2021		Possible RCT
Engagement in different sport disciplines during university years and risk of locomotive syndrome in older age: J-Fit(+ )Study.	Shen S; Suzuki K; Kohmura Y; Fuku N; Someya Y; Naito H	BACKGROUND: Among former Olympic-level athletes, engagement in different sport disciplines has been associated with mortality risk in subsequent years. However, limited evidence is available on whether engagement in different sport disciplines at a young age is associated with locomotive syndrome (LS) risk later in life. This study examined the relationship between engagement in different sport d…	2021	Mar	Environ Health Prev Med	26	1	36		10.1186/s12199-021-00958-w	33752592	#73	Shen 2021		Possible RCT
Hormonal Contraceptive Use in Football Codes in Australia.	Clarke AC; Bruinvels G; Julian R; Inge P; Pedlar CR; Govus AD	The recent launch of the new National elite women's football competitions in Australia has seen a 20-50% increase in grassroots female participation. With the growing participation across grassroots to elite competitions, understanding the health of female athletes should be prioritized. In elite level athletes, hormonal contraceptive (HC) use is common (~50%), however, little is known about the …	2021		Front Sports Act Living	3		634866		10.3389/fspor.2021.634866	33718869	#74	Clarke 2021		Possible RCT
Relationship Between External Load and Self-Reported Wellness Measures Across a Men's Collegiate Soccer Preseason.	Fields JB; Lameira DM; Short JL; Merrigan JM; Gallo S; White JB; Jones MT	Fields, JB, Lameira, DM, Short, JL, Merrigan, JM, Gallo, S, White, JB, and Jones, MT. Relationship between external load and self-reported wellness measures across a collegiate men's soccer preseason. J Strength Cond Res 35(5): 1182-1186, 2021-Monitoring athlete training load is important to training programming and can help balance training and recovery periods. Furthermore, psychological factor…	2021	May	J Strength Cond Res	35	5	1182-1186		10.1519/JSC.0000000000003997	33677459	#75	Fields 2021		Possible RCT
Impact of lockdown during the COVID-19 pandemic on number of patients and patterns of injuries at a level I trauma center.	Nia A; Popp D; Diendorfer C; Apprich S; Munteanu A; Hajdu S; Widhalm HK	OBJECTIVE: The outbreak of severe acute respiratory syndrome coronavirus 2 (SARS-Cov-2) and its associated illness, coronavirus disease 2019 (COVID-19), has led to a global health crisis burdening frontline emergency departments, including orthopedic and trauma units. The aim of this study was to provide an overview of the impact of the lockdown secondary to the pandemic on patient numbers and pa…	2021	Apr	Wien Klin Wochenschr	133	7-8	336-343		10.1007/s00508-021-01824-z	33656596	#76	Nia 2021		Not RCT
The impact of the initial Covid-19 lockdown upon regular sports bettors in Britain: Findings from a cross-sectional online study.	Wardle H; Donnachie C; Critchlow N; Brown A; Bunn C; Dobbie F; Gray C; Mitchell D; Purves R; Reith G; Stead M; Hunt K	BACKGROUND: In Britain, unprecedented restrictions on daily life associated with the Covid-19 pandemic included the suspension of professional sports events during the initial 'lockdown'. This provides opportunities to observe changes in sports bettors' behaviour when their primary form of activity is removed and assess the impact of Covid-19 related circumstances upon gambling. METHODS: In July …	2021	Jul	Addict Behav	118		106876		10.1016/j.addbeh.2021.106876	33647707	#77	Wardle 2021		Not RCT
Association of Position Played and Career Duration and Chronic Traumatic Encephalopathy at Autopsy in Elite Football and Hockey Players.	Schwab N; Wennberg R; Grenier K; Tartaglia C; Tator C; Hazrati LN	OBJECTIVE: To determine whether an association exists between career duration or position played and the presence of chronic traumatic encephalopathy (CTE) at autopsy in a series of elite football and hockey players. METHODS: This retrospective cohort study analyzed postmortem brains of 35 former football or hockey players (29 professional, 6 university varsity/major junior), with the presence of…	2021	Apr	Neurology	96	14	e1835-e1843		10.1212/WNL.0000000000011668	33627496	#80	Schwab 2021		Not RCT
Use of Electrocardiographic Screening to Clear Athletes for Return to Sports Following COVID-19 Infection.	Erickson JL; Poterucha JT; Gende A; McEleney M; Wencl CM; Castaneda M; Gran L; Luedke J; Collum J; Fischer KM; Jagim AR	OBJECTIVE: To quantify the occurrence rate of abnormal electrocardiographic (ECG) findings and symptoms following coronavirus disease 2019 (COVID-19) infection. PATIENTS AND METHODS: In this retrospective analysis, we studied adult patients (>18 years old) who were participating in collegiate athletics and previously tested positive for COVID-19 between August 1, 2020, and December 30, 2020. The …	2021	Apr	Mayo Clin Proc Innov Qual Outcomes	5	2	368-376		10.1016/j.mayocpiqo.2021.01.007	33585801	#84	Erickson 2021		Not RCT
Cardiovascular risk among ultra-endurance runners.	Shah AB; Torguson R; Alexander K; Khan U; Zhang C; Fisher C; Hoffman MD; Sedgley M; Lincoln A; Baggish AL	BACKGROUND: Our objective was to determine the prevalence and clinical correlates of conventional cardiovascular risk factors among ultra-endurance marathon runners. METHODS: An electronic internet survey to characterize modifiable cardiovascular risk factors including diabetes, hypertension, dyslipidemia, tobacco exposure and obesity (BMI >30) among competitive ultra-endurance runners. RESULTS: …	2021	Feb	J Sports Med Phys Fitness					10.23736/S0022-4707.21.11903-6	33586930	#85	Shah 2021		Possible RCT
Anxiety and Depression Symptoms and Suicidal Ideation in Japan Rugby Top League Players.	Ojio Y; Matsunaga A; Hatakeyama K; Kawamura S; Horiguchi M; Yoshitani G; Kanie A; Horikoshi M; Fujii C	Clinical and research interest is growing in mental health support for elite athletes, based on findings from epidemiological surveys conducted in Australia, the United States, and European countries. However, little is known about the mental health status of elite athletes in Asia, including Japan. In the current study, we examine the prevalence of mental health problems and suicidal ideation an…	2021	Jan	Int J Environ Res Public Health	18	3			10.3390/ijerph18031205	33572911	#86	Ojio 2021		Not RCT
Health Outcomes after Pregnancy in Elite Athletes: A Systematic Review and Meta-analysis.	Kimber ML; Meyer S; McHugh TL; Thornton J; Khurana R; Sivak A; Davenport MH	PURPOSE: This study aimed to evaluate postpartum maternal health and training outcomes of females who were competing or training as elite athletes before or during pregnancy. METHODS: Online databases were searched up to August 26, 2020. Studies of any design and language were eligible if they contained information on the relevant population (postpartum athletes [any period after pregnancy]), exp…	2021	Aug	Med Sci Sports Exerc	53	8	1739-1747		10.1249/MSS.0000000000002617	33560776	#87	Kimber 2021		Not RCT
The Travel Demands of an Elite Rugby Sevens Team: Effects on Objective and Subjective Sleep Parameters.	Leduc C; Robineau J; Tee JC; Cheradame J; Jones B; Piscione J; Lacome M	PURPOSE: To explore the effects of travel related to international rugby sevens competition on sleep patterns. METHODS: A total of 17 international male rugby sevens players participated in this study. Actigraphic and subjective sleep assessments were performed daily during 2 separate Sevens World Series competition legs (Oceania and America). The duration of each competition leg was subdivided i…	2021	Feb	Int J Sports Physiol Perform	16	5	688-694		10.1123/ijspp.2020-0243	33540379	#88	Leduc 2021		Possible RCT
Neurocognitive performance and mental health of retired female football players compared to non-contact sport athletes.	Prien A; Feddermann-Demont N; Verhagen E; Twisk J; Junge A	BACKGROUND: Adverse long-term effects of playing football due to repetitive head impact exposure on neurocognition and mental health are controversial. To date, no studies have evaluated such effects in women. AIMS: To (1) compare neurocognitive performance, cognitive symptoms and mental health in retired elite female football players (FB) with retired elite female non-contact sport athletes (CON…	2020		BMJ Open Sport Exerc Med	6	1	e000952		10.1136/bmjsem-2020-000952	33312682	#89	Prien 2020		Possible RCT
Examining the incidence of reporting mental health diagnosis between college student athletes and non-athlete students and the impact on academic performance.	Edwards B; Froehle A	Objective: Compare collegiate athletes to non-athlete students for mental health diagnosis, treatment, and mental health impacts on academic performance. Participants: Students, including club and varsity athletes, from a large Midwestern U.S. NCAA Division 1 university (N = 2167). Methods: American College Health Association (ACHA)-NCHA II (2010-2016) survey data were analyzed using chi square t…	2021	Feb	J Am Coll Health			1-7		10.1080/07448481.2021.1874387	33529131	#90	Edwards 2021		Possible RCT
Musculoskeletal Injury History Is Associated With Lower Physical and Mental Health in a Historical Cohort of Former National Football League Players.	Kerr ZY; Prim J; DeFreese JD; Thomas LC; Simon JE; Carneiro KA; Marshall SW; Guskiewicz KM	CONTEXT: Little research has examined health-related quality of life in former National Football League (NFL) players. OBJECTIVE: Examine the association of musculoskeletal injury history and current self-reported physical and mental health in former NFL players. SETTING: Cross-sectional questionnaire. PATIENTS OR OTHER PARTICIPANTS: Historical cohort of 2,103 former NFL players that played at le…	2021	Jan	J Sport Rehabil	30	5	760-767		10.1123/jsr.2020-0231	33494044	#91	Kerr 2021		Not RCT
Androgen Misuse and Abuse.	Handelsman DJ	Androgens are potent drugs requiring prescription for valid medical indications but are misused for invalid, unproven, or off-label reasons as well as being abused without prescription for illicit nonmedical application for performance or image enhancement. Following discovery and first clinical application of testosterone in the 1930s, commercialization of testosterone and synthetic androgens pr…	2021	Jul	Endocr Rev	42	4	457-501		10.1210/endrev/bnab001	33484556	#92	Handelsman 2021		Not RCT
Eating disorders: Prevalence and associated factors among health occupation students in Monastir University (Tunisia).	Safer M; Zemni I; Mili M; Ben Abdelaziz A; Ben Ghanaia H; Ben Salem K; Zaafrane F	BACKGROUND: Despite their high prevalence and severity among youth, national researches concerning eating disordered behavior among undergraduate students remains rare. Hence, it is imperative to determine the amplitude and to identify the risk factors of eating disorders (ED) to enable effective interventions. AIM: To assess prevalence and associated factors of (ED) among health occupation stude…	2020	Dec	Tunis Med	98	12	895-912			33479992	#93	Safer 2020		Not RCT
Sleep Characteristics and Mood of Professional Esports Athletes: A Multi-National Study.	Lee S; Bonnar D; Roane B; Gradisar M; Dunican IC; Lastella M; Maisey G; Suh S	Esports is becoming increasingly professionalized, yet research on performance management is remarkably lacking. The present study aimed to investigate the sleep and mood of professional esports athletes. Participants were 17 professional esports athletes from South Korea (N = 8), Australia (N = 4), and the United States (N = 5) who played first person shooter games (mean age 20 ± 3.5 years, 100%…	2021	Jan	Int J Environ Res Public Health	18	2			10.3390/ijerph18020664	33466788	#94	Lee 2021		Possible RCT
Experiences of nurses who have children when caring for COVID-19 patients.	Coşkun Şimşek D; Günay U	AIM: This study was conducted to examine the experiences and feelings of nurses who have children when caring for patients with coronavirus disease (COVID-19). BACKGROUND: The COVID-19 pandemic has affected the whole world, including Turkey where this study was conducted. Nurses are among healthcare professionals who are intensively working at the forefront during this pandemic. Countries are imp…	2021	Jun	Int Nurs Rev	68	2	219-227		10.1111/inr.12651	33434317	#95	CoşkunŞimşek 2021		Not RCT
Eating disorder diagnosis and the female athlete: A longitudinal analysis from college sport to retirement.	Thompson A; Petrie T; Tackett B; Balcom K; Watkins CE	OBJECTIVES: Female athletes experience eating disorders (EDs) at clinical, and subclinical, levels; most studies have determined point-prevalence rates through cross-sectional methodologies. To date, few studies have examined the long-term stability of EDs in female athletes; none extend into retirement. DESIGN: A longitudinal investigation of ED classification (i.e., Clinical ED, Subclinical ED,…	2021	Jun	J Sci Med Sport	24	6	531-535		10.1016/j.jsams.2020.12.004	33423947	#96	Thompson 2021		Possible RCT
Psychosocial predictors of eating classification in female athletes: From collegiate sport to retirement.	Thompson A; Petrie T; Balcom K; Tackett B; Edward Watkins C Jr	OBJECTIVE: Due to high prevalence, female athletes are considered a high-risk group for eating disorders (i.e., clinical ED = 2.0% to 19.9%; subclinical ED = 7.1% to 49.2%). Cross-sectional and longitudinal research have identified psychosocial factors that influence current and future disordered eating (e.g., appearance pressures, body satisfaction), but are limited in design (e.g., timeframe, a…	2021	Apr	Int J Eat Disord	54	4	646-651		10.1002/eat.23456	33382138	#98	Thompson 2021		Possible RCT
Potentially Prolonged Psychological Distress from Postponed Olympic and Paralympic Games during COVID-19-Career Uncertainty in Elite Athletes.	Håkansson A; Moesch K; Jönsson C; Kenttä G	The coronavirus disease 2019 (COVID-19) pandemic has had a significant impact on the world of sports due to periods of home quarantine, bans against public gatherings, travel restrictions, and a large number of postponed or canceled major sporting events. The literature hitherto is sparse, but early indications display signs of psychological impact on elite athletes due to the pandemic. However, …	2020	Dec	Int J Environ Res Public Health	18	1			10.3390/ijerph18010002	33374935	#99	Håkansson 2020		Not RCT
Development and factor structure of the perceptions of concussion inventory for athletes (PCI-A).	Schmitt AJ; Beidler E; O'Connor S; Eagle S; Wallace J; Anderson M; Kontos A	Purpose: This study evaluated the factor structure of the Perceptions of Concussion Inventory for Athletes (PCI-A) using exploratory factor analytic (EFA) techniques in a sample of collegiate student-athletes. Perception differences by sex and sport-related concussion (SRC) risk level were explored.Methods: This cross-sectional-design study included 298 male and 183 female collegiate student-athl…	2021	Feb	Brain Inj	35	3	292-298		10.1080/02699052.2020.1861655	33370168	#100	Schmitt 2021		Not RCT
Collegiate Marching Band Artists Experience High Core Body Temperatures during Rehearsals and Performances.	Emerson DM; Torres-McGehee TM; Yeargin SW; Kelly MR; Uriegas N; Smith A; Weber SR; Hirschhorn RM; Cannon C	CONTEXT: No research has investigated thermoregulatory responses and exertional heat illness (EHI) risk factors in marching band (MB) artists performing physical activity in high environmental temperatures. OBJECTIVE: Examine core temperature (Tc) and EHI risk factors in MB artists. DESIGN: Descriptive epidemiology study. SETTING: Three rehearsals and 2 football games for 2 NCAA Division I MBs. P…	2020	Dec	J Athl Train	2020	preprint	0		10.4085/JAT0245-20	33351953	#101	Emerson 2020		Possible RCT
[Psychostimulants consumption for neuroenhancement among medical students from National University of Córdoba].	Martins MF; Vanoni S; Carlini VP	OBJECTIVES: To determine prevalence of psychostimulants (PS) consumption among medical students of National University of Córdoba (UNC) trying to improve their concentration and alertness when studying as well as potentially related factors. METHODS: Methods: urvey was designed. Absolute and relative frequency was calculated for qualitative variables; and mead, median, mode and range were obtaine…	2020	Dec	Rev Fac Cien Med Univ Nac Cordoba	77	4	254-259		10.31053/1853.0605.v77.n4.28166	33351381	#102	Martins 2020		Possible RCT
Anxiety, depression and personality traits in Italian medical students.	Bertani DE; Mattei G; Ferrari S; Pingani L; Galeazzi GM	BACKGROUND: Anxiety and depressive symptoms are common worldwide and, according to the World Health Organization, their prevalence has increased in the last decades. Further, dysfunctional personality traits are frequently coupled with anxiety and depressive symptoms. The prevalence of these symptoms is particularly relevant in medical students. METHODS: This study assessed the prevalence of anxi…	2020	Nov-Dec	Riv Psichiatr	55	6	342-348		10.1708/3503.34892	33349727	#103	Bertani 2020		Not RCT
The Effects of an Artificial Garden on Heart Rate Variability among Healthy Young Japanese Adults.	Suenaga H; Murakami K; Murata N; Nishikawa S; Tsutsumi M; Nogaki H	Spending time in nature might positively influence mental health by inducing a relaxed state. Recently, gardens have been created on hospital rooftops in Japan to help inpatients recover from various physical and mental aliments. However, there is little evidence regarding any positive physiological effects of artificial gardens designed for health. The purpose of this study was to assess the psy…	2020	Dec	Int J Environ Res Public Health	17	24			10.3390/ijerph17249465	33348755	#104	Suenaga 2020		Possible RCT
Associations between legal performance-enhancing substance use and future cardiovascular disease risk factors in young adults: A prospective cohort study.	Nagata JM; Ganson KT; Cunningham ML; Mitchison D; Lavender JM; Blashill AJ; Gooding HC; Murray SB	BACKGROUND: Legal performance-enhancing substances (PES), such as creatine, are commonly used by adolescents and young adults. As PES are mostly unregulated by the US Food and Drug Administration, there has been limited empirical attention devoted to examining their long-term safety and health outcomes. Preliminary studies have demonstrated associations between PES use and severe medical events, …	2020		PLoS One	15	12	e0244018		10.1371/journal.pone.0244018	33320903	#105	Nagata 2020		Not RCT
Relative Energy Deficiency in Sport: an Orthopaedic Perspective.	Vopat L; Mackay MJ; Vopat BG; Mulcahey MK	Relative energy deficiency in sport (RED-S) is a constellation of clinical findings related to low energy availability. Manifestations are variable but may include endocrine and reproductive dysfunction, impaired bone and muscle health, psychological complaints, and performance issues, among many others. Unlike the previously common terminology, the female athlete triad, RED-S encompasses a broad…	2021	Jan	J Am Acad Orthop Surg	29	1	e14-e21		10.5435/JAAOS-D-20-00460	33273407	#108	Vopat 2021		Not RCT
Development and validation of a Tai chi intervention protocol for managing the fatigue-sleep disturbance-depression symptom cluster in female breast cancer patients.	Yao LQ; Tan JY; Turner C; Wang T	OBJECTIVE: To develop an evidence-based tai chi intervention protocol for managing the fatigue-sleep disturbance-depression symptom cluster (FSDSC) in breast cancer (BC) patients. METHODS: The Medical Research Council (MRC) Framework for Developing and Evaluating Complex Interventions (the MRC framework) was utilized to guide the study design. This study focused on Phase І of the MRC framework-th…	2021	Jan	Complement Ther Med	56		102634		10.1016/j.ctim.2020.102634	33259909	#109	Yao 2021		Possible RCT
Providing Transgender Patient Care: Athletic Trainers' Compassion and Lack of Preparedness.	Eberman LE; Winkelmann ZK; Nye EA; Walen DR; Granger KC; Walker SE	CONTEXT: Previous researchers have indicated that athletic trainers (ATs) had a favorable view of treating transgender patients, yet the ATs did not perceive themselves as competent in their patient care knowledge or abilities. OBJECTIVE: To gain more in-depth information about ATs' knowledge and experiences regarding the health care needs of transgender student-athletes. DESIGN: Mixed-methods st…	2021	Mar	J Athl Train	56	3	252-262		10.4085/1062-6050-0501.20	33237999	#111	Eberman 2021		Not RCT
Professional Athletes Have Poorer Sleep Quality and Sleep Hygiene Compared With an Age-Matched Cohort.	Cameron AFM; Perera N; Fulcher M	OBJECTIVE: To study sleep quality and sleep hygiene in professional athletes and an age-matched cohort. DESIGN: Cross-sectional study. SETTING: Professional athletes and a sport medicine center. PARTICIPANTS: Professional rugby, netball and football athletes (n = 184) and attendees to a sport medicine center (n = 101). INTERVENTIONS: Participants completed an online survey. MAIN OUTCOME MEASURES:…	2021	Nov	Clin J Sport Med	31	6	488-493		10.1097/JSM.0000000000000795	33234816	#112	CameronAFM 2021		Not RCT
Increased Female Athlete Triad Knowledge Among Collegiate Dancers Following a Brief Educational Video Intervention.	Brown K; Yates M; Meenan M; Brown AF	The female athlete triad (triad) is prevalent among aesthetic athletes, including dancers. However, there is limited research regarding triad knowledge or triad educational interventions among collegiate dancers. This study was intended to help correct that shortage. Participants (N = 24) completed two questionnaires: one assessed demographics, triad risk, and disordered eating (DE) risk; the oth…	2020	Nov	J Dance Med Sci	24	4	161-167		10.12678/1089-313X.24.4.161	33218369	#113	Brown 2020		Possible RCT
Post-Concussion Acute Signs and Reliable Cognitive Decline in a Finnish Youth Ice Hockey Sample.	Kati P; Matti V; Sanna K; Jon P; Tiina L; Laura H	OBJECTIVE: In sports concussion research, the importance of an individualized approach incorporating neuropsychological assessment data has been emphasized. This study examined the impact of acute signs of concussion on post-injury cognitive functioning using reliable change methodology in a sample of Finnish, elite-level, youth ice hockey players. METHODS: From a sample of 1,823 players (all mal…	2021	Jul	Arch Clin Neuropsychol	36	5	757-766		10.1093/arclin/acaa108	33210122	#115	Kati 2021		Possible RCT
Smoking characteristics and lung functions among university athletes.	Saiphoklang N; Poachanukoon O; Soorapan S	Cigarette smoking has negative effects on the respiratory system, particularly pulmonary functions. This study aimed to determine smoking prevalence and characteristics among university athletes. We conducted a cross-sectional study of Thammasat University athletes in Thailand from July to October 2018. Demographic and smoking data were recorded. Exhaled carbon monoxide (CO) levels and lung funct…	2020	Nov	Sci Rep	10	1	20118		10.1038/s41598-020-77248-y	33208923	#116	Saiphoklang 2020		Possible RCT
Can psychological characteristics, football experience, and player status predict state anxiety before important matches in Danish elite-level female football players?	Madsen EE; Hansen T; Thomsen SD; Panduro J; Ermidis G; Krustrup P; Randers MB; Larsen CH; Elbe AM; Wikman J	Elite football can make players feel nervous, and personality characteristics, as well as experience, affect how well pressure is handled before important games. Studying the psychological characteristics of female football players can provide information on how well psychological pressure is handled and generate knowledge on how to support players in order to improve performance. Based on a samp…	2020	Nov	Scand J Med Sci Sports					10.1111/sms.13881	33202060	#117	Madsen 2020		Not RCT
Prevalence of impaired physiological function consistent with Relative Energy Deficiency in Sport (RED-S): an Australian elite and pre-elite cohort.	Rogers MA; Appaneal RN; Hughes D; Vlahovich N; Waddington G; Burke LM; Drew M	OBJECTIVES: Athlete health, training continuity and performance can be impeded as a result of Relative Energy Deficiency in Sport (RED-S). Here we report the point prevalence of symptoms described by the RED-S model in a mixed-sport cohort of Australian female athletes. METHODS: Elite and pre-elite female athletes (n=112) from eight sports completed validated questionnaires and underwent clinical…	2021	Jan	Br J Sports Med	55	1	38-45		10.1136/bjsports-2019-101517	33199358	#118	Rogers 2021		Not RCT
Health outcomes among former female collegiate gymnasts: the influence of sport specialization, concussion, and disordered eating.	Sweeney E; Howell DR; Seehusen CN; Tilley D; Casey E	Objective: Gymnastics is a popular sport with high injury rates, especially at the collegiate level. There is limited evidence, however, regarding the risks of early specialization in this sport, the rate of concussions in gymnasts, and the long-term effects of disordered eating in gymnasts. We sought to describe health-related outcomes of former collegiate gymnasts and the association with early…	2021	Nov	Phys Sportsmed	49	4	438-444		10.1080/00913847.2020.1850150	33186080	#119	Sweeney 2021		Possible RCT
Examining Negative Emotional Symptoms and Psychological Wellbeing of Australian Sport Officials.	Carson F; Dynon N; Santoro J; Kremer P	Sports officials are exposed to numerous performance and personal stressors, however little is known about their mental health and psychological wellbeing. This study investigated levels of mental health and psychological wellbeing of sports officials in Australia, and the demographic, officiating, and workplace factors associated with these outcomes. An online survey consisting of demographic an…	2020	Nov	Int J Environ Res Public Health	17	21			10.3390/ijerph17218265	33182323	#120	Carson 2020		Not RCT
Relationship between Pre-Competition Mental State and Sport Result of Disabled Boccia Athletes.	Koper M; Nadolska A; Urbański P; Wilski M	The relationship between sport result and pre-competition mental state of 109 boccia athletes was analyzed. Mental state was described by: athletic identity, self-esteem, self-efficacy for sports, hope for success, fear of failure, anxiety, and expectancy of success. Correlation analyses were made for all four boccia classes (BC1, BC2, BC3, and BC4) and revealed that only athletic identity was as…	2020	Nov	Int J Environ Res Public Health	17	21			10.3390/ijerph17218232	33171759	#121	Koper 2020		Not RCT
Sleep and the athlete: narrative review and 2021 expert consensus recommendations.	Walsh NP; Halson SL; Sargent C; Roach GD; Nédélec M; Gupta L; Leeder J; Fullagar HH; Coutts AJ; Edwards BJ; Pullinger SA; Robertson CM; Burniston JG; Lastella M; Le Meur Y; Hausswirth C; Bender AM; Grandner MA; Samuels CH	Elite athletes are particularly susceptible to sleep inadequacies, characterised by habitual short sleep (<7 hours/night) and poor sleep quality (eg, sleep fragmentation). Athletic performance is reduced by a night or more without sleep, but the influence on performance of partial sleep restriction over 1-3 nights, a more real-world scenario, remains unclear. Studies investigating sleep in athlet…	2020	Nov	Br J Sports Med					10.1136/bjsports-2020-102025	33144349	#123	Walsh 2020		Possible RCT
Symptom Factors and Neuropsychological Performance in Collegiate Athletes with Chronic Concussion Symptoms.	Guty E; Riegler K; Meyer J; Walter AE; Slobounov SM; Arnett P	OBJECTIVE: The present study explored the relationship between specific types of postconcussion symptoms and cognitive outcomes in student-athletes with chronic concussion symptoms. METHOD: Forty student-athletes with chronic concussion symptoms were given a battery of neuropsychological tests and rated themselves on a variety of postconcussion symptoms, which included the following factors deriv…	2021	Jul	Arch Clin Neuropsychol	36	5	746-756		10.1093/arclin/acaa092	33140096	#124	Guty 2021		Not RCT
Cultural and environmental associations with body image, diet and well-being in NCAA DI female distance runners: a qualitative analysis.	Carson TL; Tournat T; Sonneville K; Zernicke RF; Karvonen-Gutierrez C	OBJECTIVE: We aimed to describe current and former National Collegiate Athletic Association (NCAA) Division One (DI) female distance runners' experiences of perceived norms of body image and disordered eating in their sport, as well as the emergence and influence of coach-athlete power dynamics.This manuscript reports a qualitative research study (consisting of interviews and thematic analysis) o…	2021	Apr	Br J Sports Med	55	8	433-437		10.1136/bjsports-2020-102559	33139255	#125	Carson 2021		Not RCT
Environmental Risk Factors for Early-Onset Alzheimer's Dementia and Frontotemporal Dementia: A Case-Control Study in Northern Italy.	Adani G; Filippini T; Garuti C; Malavolti M; Vinceti G; Zamboni G; Tondelli M; Galli C; Costa M; Vinceti M; Chiari A	Background: Early-onset dementia (EOD) is defined as dementia with symptom onset before 65 years. The role of environmental risk factors in the etiology of EOD is still undefined. We aimed at assessing the role of environmental risk factors in EOD etiology, taking into account its different clinical types. Methods: Using a case-control study, we recruited all EOD cases referred to Modena hospital…	2020	Oct	Int J Environ Res Public Health	17	21			10.3390/ijerph17217941	33138082	#126	Adani 2020		Not RCT
Burnout and compassion fatigue among Exercise Physiologists in mental healthcare.	Lederman O; Cashin AG; Fibbins H; Gaston J; Rosenbaum S; Stanton R	BACKGROUND: Burnout and compassion fatigue (CF) are common among mental health practitioners. Accredited Exercise Physiologists (AEPs) provide clinical services to individuals experiencing mental illness, increasing their likelihood of experiencing burnout and CF. AIMS: To examine the prevalence of burnout and CF among AEPs working with people experiencing mental illness. METHODS: An anonymous on…	2020	Dec	Occup Med (Lond)	70	9	633-640		10.1093/occmed/kqaa177	33135069	#127	Lederman 2020		Not RCT
Age of First Exposure to Football Is Not Associated with Midlife Brain Health Problems.	Iverson GL; Terry DP; Caccese JB; Büttner F; Merz ZC	The purpose of this study was to determine if earlier age of first exposure (AFE) to football is associated with worse brain health in middle-aged men who played high school football. We assessed 123 men 35-55 years of age, who played high school football, using (1) a survey of demographic information as well as medical, sport participation, and concussion history; (2) the Patient Health Question…	2021	Mar	J Neurotrauma	38	5	538-545		10.1089/neu.2020.7041	33126834	#128	Iverson 2021		Possible RCT
Assessment of academic performance of licensed athletes.	Aycan Z; Akgül S; Gençay S; Kanbur N; Derman O	Objectives Physical activity and sports can be used to reduce stress and anxiety by increasing aerobic capacity and muscle endurance, gain positive behavioral changes and improve their self-discipline, use time well, adopt positive lifestyle such as regular eating and sleeping, which will result in an increase in school success. There are no comprehensive study that examines the academic performa…	2020	Nov	Int J Adolesc Med Health					10.1515/ijamh-2019-0184	33125339	#129	Aycan 2020		Possible RCT
Use of Data Mining to Determine Usage Patterns of an Online Evaluation Platform During the COVID-19 Pandemic.	Reigal RE; Pastrana-Brincones JL; González-Ruiz SL; Hernández-Mendo A; Morillo-Baro JP; Morales-Sánchez V	MenPas is a psychosocial assessment platform developed by the University of Malaga in 2008. There has been a significant increase in data traffic during the period of confinement by COVID-19 (March and April '20) compared to the same period in the previous year. The main goal to achieve in this work is to determine the patterns of use of this platform on both period of time. So, we want to respon…	2020		Front Psychol	11		588843		10.3389/fpsyg.2020.588843	33101157	#130	Reigal 2020		Not RCT
Vestibular function in adults with intellectual disabilities: feasibility and outcome of a vestibular screening protocol in Special Olympics athletes.	Leyssens L; Van Hecke R; Moons K; Luypaert S; Willems M; Danneels M; Martens S; Dhondt C; Maes L	OBJECTIVE: This study aimed to evaluate the feasibility of a well-adapted vestibular screening battery to objectively examine the (peripheral) vestibular function, and to explore the characteristics of potential vestibular deficits in the adult ID population. DESIGN: Cross-sectional study design. STUDY SAMPLE: Compared to an age- and gender-weighted control group, a heterogeneous group of forty-f…	2021	Jun	Int J Audiol	60	6	446-457		10.1080/14992027.2020.1834633	33100086	#131	Leyssens 2021		Not RCT
Resistance exercise training for anxiety and worry symptoms among young adults: a randomized controlled trial.	Gordon BR; McDowell CP; Lyons M; Herring MP	This trial quantified the effects of ecologically-valid resistance exercise training (RET) on anxiety and worry symptoms among young adults. Young adults not meeting criteria for subclinical, or analogue Generalized Anxiety Disorder (AGAD) were randomized to an eight-week RET intervention, or eight-week wait-list. AGAD status was determined using validated cut-scores for both the Psychiatric Diag…	2020	Oct	Sci Rep	10	1	17548	ClinicalTrials.gov/NCT04116944	10.1038/s41598-020-74608-6	33067493	#132	Gordon 2020		Possible RCT
Tai Chi training for attention deficit hyperactivity disorder: A feasibility trial in college students.	Converse AK; Barrett BP; Chewning BA; Wayne PM	OBJECTIVE: Many young adults are affected by attention deficit hyperactivity disorder (ADHD) and often desire non-pharmacological treatment options. Mind-body techniques might serve as complementary therapies to first-line stimulant medications, but studies are limited. Tai Chi is an increasingly popular practice that integrates movement with cognitive skills relevant to ADHD. We performed a feas…	2020	Sep	Complement Ther Med	53		102538		10.1016/j.ctim.2020.102538	33066865	#133	Converse 2020		Possible RCT
Acute Effects of Self-Selected Music Intervention on Golf Performance and Anxiety Level in Collegiate Golfers: A Crossover Study.	Wang HT; Tai HL; Yang CC; Chen YS	Music has been reported as a positive intervention for improving psychophysiological conditions and exercise performance. However, the effects of music intervention on golf performance in association with psychophysiological responses have not been well examined in the literature. The purpose of the study was to investigate the acute effects of self-selected music intervention on golf swing and p…	2020	Oct	Int J Environ Res Public Health	17	20			10.3390/ijerph17207478	33066601	#134	Wang 2020		Possible RCT
Trends and risk markers of student hazardous drinking: a comparative analysis using longitudinally linked datasets in a public university.	Holstege C; Ngo DA; Borek H; Ait-Daoud N; Davis S; Rege S	This study compares the incidence and risk-markers of student alcohol intoxication-related emergency department (ED) visits and alcohol-related incidents reported to student affairs. Methods: Enrollment data were linked to ED visits with alcohol intoxication and to alcohol-related incidents reported to campus authorities within one year following the first (index) annual enrollment. Incidence, an…	2020	Oct	J Am Coll Health			1-8		10.1080/07448481.2020.1818755	33048653	#135	Holstege 2020		Possible RCT
Behind the mask: demedicalising race and mental health in professional football.	Bennett M		2021	Apr	Lancet Psychiatry	8	4	264-266		10.1016/S2215-0366(20)30418-1	33045190	#136	Bennett 2021
Regulatory Fit: Impact on Anxiety, Arousal, and Performance in College-Level Soccer Players.	Leitzelar BN; Blom LC; Guilkey J; Bolin J; Mahon A	Sport performance may be facilitated using regulatory fit, which is a match between individuals' situational strategy and their chronic self-regulatory strategy. However, researchers have not examined the impact of regulatory fit on psychological and physiological components of sport performance, such as anxiety and arousal. Therefore, the purpose of this study was to evaluate the psychophysiolog…	2020		Int J Exerc Sci	13	5	1430-1447			33042378	#137	Leitzelar 2020		Possible RCT
The impact of competitive sports on menstrual cycle and menstrual disorders, including premenstrual syndrome, premenstrual dysphoric disorder and hormonal imbalances.	Czajkowska M; Drosdzol-Cop A; Naworska B; Galazka I; Gogola C; Rutkowska M; Skrzypulec-Plinta V	OBJECTIVES: With the considerable increase of female participation in youth sports, it has become crucial for medical professionals, coaches and parents to improve their competitiveness by understanding the conditions for which these females are at elevated risk and mitigating possible health consequences. The aim of this study was to evaluate the effect competitive sports have on the disorders o…	2020		Ginekol Pol	91	9	503-512		10.5603/GP.2020.0097	33030729	#138	Czajkowska 2020		Possible RCT
''It was the end of the world" - The lifeworld of elite male rugby union players living with injury. An interpretative phenomenological analysis.	Murray L; Vuoskoski P; Wellman J; Hebron C	BACKGROUND: Professional rugby is an aggressive sport. Consequently, injuries are an inevitable part of a rugby player's career. It is therefore crucial for sports medicine professionals to understand the subjective experience of injured athletes in order to optimize their care. OBJECTIVES: The purpose of this study was to take a lifeworld perspective to explore how living with injury was meaning…	2020	Oct	Physiother Theory Pract			1-14		10.1080/09593985.2020.1825578	33017226	#140	Murray 2020		Not RCT
The Effect of COVID-19 Confinement in Behavioral, Psychological, and Training Patterns of Chess Players.	Fuentes-García JP; Martínez Patiño MJ; Villafaina S; Clemente-Suárez VJ	The outbreak of COVID-19 has triggered a pandemic, jeopardizing global health. The sports world is also suffering enormous consequences, such as the suspension of the Olympic Games in Tokyo or, in chess, the cancelation of the World Candidates Tournament 2020. Chess is a sport characterized by high psychophysiological demands derived from long training durations, tournaments, and games, leading t…	2020		Front Psychol	11		1812		10.3389/fpsyg.2020.01812	33013500	#141	Fuentes-García 2020		Not RCT
Association of Web-Based Physical Education With Mental Health of College Students in Wuhan During the COVID-19 Outbreak: Cross-Sectional Survey Study.	Deng CH; Wang JQ; Zhu LM; Liu HW; Guo Y; Peng XH; Shao JB; Xia W	BACKGROUND: The COVID-19 outbreak has affected people's health worldwide. For college students, web-based physical education is a challenge, as these course are normally offered outdoors. OBJECTIVE: The aim of this study was to use data from a web-based survey to evaluate the relationship between the mental health status of college students and their sports-related lifestyles. Problems related to…	2020	Oct	J Med Internet Res	22	10	e21301		10.2196/21301	32997639	#142	Deng 2020		Possible RCT
Mental Health and Self-Esteem of Active Athletes.	Lukanović B; Babić M; Katić S; Čerkez Zovko I; Martinac M; Pavlović M; Babić D	INTRODUCTION: Systematic and continuous physical exercise of certain intensity and volume is irreplaceable in the stages of growth and development and in preventing impairments of the biological, functional and health state of the human organism.Many studies show that physical exercise contributes to development and reinforcement of mental health and increases self-esteem. Examine mental health a…	2020	Sep	Psychiatr Danub	32	Suppl 2	236-243			32970642	#143	Lukanović 2020		Possible RCT
A feasibility study of application and potential effects of a single session transcranial direct current stimulation (tDCS) on competitive anxiety, mood state, salivary levels of cortisol and alpha amylase in elite athletes under a real-world competition.	Mehrsafar AH; Rosa MAS; Zadeh AM; Gazerani P	OBJECTIVE: To examine feasibility and potential effects of a single session tDCS over the dorsolateral prefrontal cortex (DLPFC) on competitive anxiety, mood state, and autonomic and endocrine stress responses in elite archer athletes under a real world competition. METHODS: Twelve male elite archers volunteered to participate in this pilot trial. Participants were randomized in order to take lef…	2020	Dec	Physiol Behav	227		113173		10.1016/j.physbeh.2020.113173	32956682	#144	Mehrsafar 2020		Possible RCT
Social (Un)distancing: Teammate Interactions, Athletic Identity, and Mental Health of Student-Athletes During the COVID-19 Pandemic.	Graupensperger S; Benson AJ; Kilmer JR; Evans MB	PURPOSE: Physical distancing measures to combat the spread of the novel coronavirus have presented challenges for the mental health and well-being of college students. As campus activities ceased, student-athletes abruptly became isolated from teammates and were no longer able to participate in sport activities that are often central to their identity as an athlete. However, student-athletes who …	2020	Nov	J Adolesc Health	67	5	662-670		10.1016/j.jadohealth.2020.08.001	32943294	#145	Graupensperger 2020		Possible RCT
The Sport Concussion Assessment Tool-5 (SCAT5): Baseline Assessments in NCAA Division I Collegiate Student-Athletes.	Petit KM; Savage JL; Bretzin AC; Anderson M; Covassin T	The purpose of this study was to report baseline values for the SCAT5 in NCAA Division I collegiate student-athletes, while also evaluating if sex, health diagnoses, or sport type influenced baseline performance. A sample of 462 collegiate student-athletes (212 females, 250 males, (19.21±1.32 years)) completed the SCAT5 prior to the 2017-18, 2018-19 or 2019-20 athletic seasons. Descriptive statis…	2020		Int J Exerc Sci	13	3	1143-1155			32922635	#147	Petit 2020		Possible RCT
Get sleep or get stumped: sleep behaviour in elite South African cricket players during competition.	McEwan K; Davy J; Christie CJ	Despite evidence supporting the positive affect sleep has on sport performance, there is limited application of sleep research in cricket. This study investigated the sleep behaviours of 26 elite South African cricket players (28.6 ± 4.0 years) during home and away competition. Players completed an altered version of the Core Consensus Sleep Diary every morning post-travel, pre-match and post-mat…	2020	Oct	J Sports Sci	38	19	2225-2235		10.1080/02640414.2020.1776928	32921247	#148	McEwan 2020		Possible RCT
Adult ADHD screening scores and hospitalization due to pedestrian injuries: a case-control study.	Sadeghpour A; Sadeghi-Bazargani H; Ghaffari-Fam S; Salarilak S; Farahbakhsh M; Ekman R; Daemi A	BACKGROUND: The aim of this study was to investigate the association between adult ADHD screening scores and hospitalization due to pedestrian injuries in a sample of Iranian pedestrians. METHODS: Through a case-control study, a case population of 177 pedestrians injured by the vehicles in road traffic crashes were compared with 177 controls who lacked a record of intentional or unintentional inj…	2020	Sep	BMC Psychiatry	20	1	444		10.1186/s12888-020-02848-x	32912205	#149	Sadeghpour 2020		Not RCT
Walking in pregnancy and prevention of insomnia in third trimester using pedometers: study protocol of Walking_Preg project (WPP). A randomized controlled trial.	Amezcua-Prieto C; Naveiro-Fuentes M; Arco-Jiménez N; Olmedo-Requena R; Barrios-Rodríguez R; Vico-Zúñiga I; Manzanares Galán S; Mozas-Moreno J; Jiménez-Moleón JJ; Gallo-Vallejo JL	BACKGROUND: Previous studies in pregnancy have not focused in evaluating the effect of walking during pregnancy and prevention of insomnia. Our general objective is to determine the effect of a walking program in preventing the appearance of insomnia in the third trimester of pregnancy, increasing sleep quality and improving quality of life throughout pregnancy. METHODS: Randomized Controlled tri…	2020	Sep	BMC Pregnancy Childbirth	20	1	521	ClinicalTrials.gov/NCT03735381	10.1186/s12884-020-03225-y	32912184	#150	Amezcua-Prieto 2020		Possible RCT
Athletic Trainers' Competence, Education, and Perceptions Regarding Transgender Student-Athlete Patient Care.	Walen DR; Nye EA; Rogers SM; Crossway AK; Winkelmann ZK; Walker SE; Eberman LE	CONTEXT: Transgender student-athletes are increasingly participating in sport, requiring athletic trainer (AT) preparedness to care for their needs. OBJECTIVE: To measure ATs' (1) perceived definition of transgender, (2) comfort and competence working with transgender student-athletes, (3) sources of education, (4) perceived legal concerns, and (5) perception of competitive advantage. DESIGN: Cro…	2020	Nov	J Athl Train	55	11	1142-1152		10.4085/1062-6050-147-19	32905594	#151	Walen 2020		Possible RCT
Mild Cognitive Impairment in Retired Professional Football Players With a History of Mild Traumatic Brain Injury: A Pilot Investigation.	Didehbani N; Fields LM; Wilmoth K; LoBue C; Hart J; Cullum CM	BACKGROUND: Traumatic brain injury (TBI) is a known risk factor for neurodegenerative dementias such as Alzheimer disease (AD); however, the potential risk of mild cases of TBI, such as concussions, remains unclear. OBJECTIVE: To explore whether a small sample of retired professional athletes with a diagnosis of mild cognitive impairment (MCI)-the prodromal stage of AD-and a history of multiple m…	2020	Sep	Cogn Behav Neurol	33	3	208-217		10.1097/WNN.0000000000000240	32889953	#152	Didehbani 2020		Not RCT
Premorbid anxiety and depression and baseline neurocognitive, ocular-motor and vestibular performance: A retrospective cohort study.	Wallace J; Learman K; Moran R; Covassin T; Deitrick JM; Delfin D; Shina J	Concussion has become a growing concern among sport and healthcare practitioners. Experts continue to investigate ways to advance the quality of concussion evaluation, diagnosis and management. Psychological conditions have been reported to influence concussion assessment outcomes at baseline and post-concussion; however, little evidence has examined psychological conditions and their effect on m…	2020	Nov	J Neurol Sci	418		117110		10.1016/j.jns.2020.117110	32882438	#153	Wallace 2020		Not RCT
The Effects of Self-Talk on Shooting Athletes' Motivation.	Park SH; Lim BS; Lim ST	Self-talk is helpful in motivating shooting athletes and promoting effortful behavior. This study aimed to examine how the degree and intensity of self-talk of shooting athletes during matches affects their actual internal motivation and careers. In particular, the primary objective was to determine the effects of the level and intensity of self-talk on the effort value, fun and interest, tension…	2020	Sep	J Sports Sci Med	19	3	517-521			32874104	#154	Park 2020		Possible RCT
Is pain temporary and glory forever? Detection of tramadol using dried blood spot in cycling competitions.	Salamin O; Garcia A; González-Ruiz V; Rossi F; Bigard X; Déglon J; Daali Y; Faiss R; Saugy M; Rudaz S	Tramadol is a synthetic opioid drug used in the treatment of chronic and acute pain. An abnormal prevalence of its misuse in elite sport to overcome pain resulting from prolonged physical effort was recently reported. However, besides its antinociceptive effects, tramadol consumption is associated with negative effects such as numbness, confusion, and reduced alertness. This fact prompted the Uni…	2020	Nov	Drug Test Anal	12	11-12	1649-1657		10.1002/dta.2923	32856422	#155	Salamin 2020		Possible RCT
Up in the Air: Evidence of Dehydration Risk and Long-Haul Flight on Athletic Performance.	Zubac D; Buoite Stella A; Morrison SA	The microclimate of an airline cabin consists of dry, recirculated, and cool air, which is maintained at lower pressure than that found at sea level. Being exposed to this distinctive, encapsulated environment for prolonged durations, together with the short-term chair-rest immobilization that occurs during long-haul flights, can trigger distinct and detrimental reactions to the human body. There…	2020	Aug	Nutrients	12	9			10.3390/nu12092574	32854320	#156	Zubac 2020		Not RCT
Integrating high-intensity interval training into the workplace: The Work-HIIT pilot RCT.	Eather N; Babic M; Riley N; Harris N; Jung M; Jeffs M; Barclay B; Lubans DR	The purpose of this study was to assess the feasibility and preliminary efficacy of a high-intensity interval training (HIIT) intervention integrated into the workplace on physical and mental health outcomes in a sample of adults. The Work-HIIT intervention was evaluated at the University of Newcastle (March-July 2019). University employees (18+ years) who self-identified as predominantly sedenta…	2020	Dec	Scand J Med Sci Sports	30	12	2445-2455		10.1111/sms.13811	32854153	#157	Eather 2020		Possible RCT
A repeated-measures examination of organizational stressors, perceived psychological and physical health, and perceived performance in semi-elite athletes.	Simms M; Arnold R; Turner JE; Hays K	Organizational stressors can undermine the psychological well-being and performance of athletes. Less is known, however, about how these relationships unfold over time and whether organizational stressors can impact upon perceived physical health. The current study, therefore, used a repeated-measures design to examine relationships between organizational stressors with components of perceived ps…	2021	Jan	J Sports Sci	39	1	64-77		10.1080/02640414.2020.1804801	32851916	#158	Simms 2021		Possible RCT
Does Participation in Sports Influence the Prevalence of and Initiation into Multiple Substance Misuse in Adolescence? A Two-Year Prospective Analysis.	Zenic N; Rezic M; Zovko IC; Vlahovic H; Sattler T	Concurrent smoking and harmful drinking (CSHD) in adolescence is an important public health and social problem, while participation in sports is considered as being protective against CSHD. This study aimed to prospectively evaluate the influence of various facets of sports participation on the prevalence of and initiation into CSHD of adolescents. Participants were adolescents from southern Croa…	2020	Aug	Children (Basel)	7	9			10.3390/children7090109	32842639	#160	Zenic 2020		Not RCT
Predicament Of Doctors; Discerning Burnout Level Amongst Surgical Residents Of Karachi, Pakistan.	Zaheer F; Aziz I; Arif S; Khan MO; Khan AA; Osama M; Naseer S; Sheikh MY	BACKGROUND: Stress and burnout have been soaring among doctors. It does not only have deleterious effects during working hours but also impact personal lives of the doctors. The primary focus of this study is to gauge level of burnout among surgical residents working in two major tertiary care hospital of Karachi, Pakistan. METHODS: This was a cross sectional study comprising of 118 candidates wh…	2020	Jul-Sep	J Ayub Med Coll Abbottabad	32	3	331-335			32829546	#161	Zaheer 2020		Not RCT
The arch support insoles show benefits to people with flatfoot on stance time, cadence, plantar pressure and contact area.	Huang YP; Peng HT; Wang X; Chen ZR; Song CY	BACKGROUND: Pes planus (flatfoot) is a common deformity characterized by the midfoot arch collapses during walking. As the midfoot is responsible for shock absorption, persons with flatfoot experience increased risk of injuries such as thumb valgus, tendinitis, plantar fasciitis, metatarsal pain, knee pain, lower-back pain with prolonged uphill, downhill, and level walking, depriving them of the …	2020		PLoS One	15	8	e0237382		10.1371/journal.pone.0237382	32817709	#162	Huang 2020		Possible RCT
[Application of early exercise safety management in patients undergoing mechanical ventilation in intensive care unit].	Zhang L; Yan R; Zhou Y; Yang Y; Wang H; Jiang N; Zhang Y	OBJECTIVE: To evaluate the effectiveness and safety of early exercise safety management in patients undergoing mechanical ventilation in intensive care unit (ICU). METHODS: A prospective historical control observation was conducted. Forty-five patients with severe respiratory failure undergoing mechanical ventilation admitted to the ICU of Affiliated Hospital of Jining Medical University from Apr…	2020	Jul	Zhonghua Wei Zhong Bing Ji Jiu Yi Xue	32	7	840-845		10.3760/cma.j.cn121430-20200413-00286	32788020	#164	Zhang 2020		Possible RCT
Chaos and confusion with confidence: Managing fear of Re-Injury after anterior cruciate ligament reconstruction.	Mahood C; Perry M; Gallagher P; Sole G	OBJECTIVES: To explore strategies enabling competitive athletes to manage re-injury fears or anxieties, facilitating return to competitive sport following anterior cruciate ligament reconstruction (ACLR). DESIGN: Qualitative study. SETTING: University. PARTICIPANTS: Ten athletes with ACLR within the last 5 years who had returned to competitive sport with a minimum 7/10 Tegner Activity score. METH…	2020	Sep	Phys Ther Sport	45		145-154		10.1016/j.ptsp.2020.07.002	32777712	#165	Mahood 2020		Possible RCT
Developing a Japanese Version of the Baron Depression Screener for Athletes among Male Professional Rugby Players.	Ojio Y; Matsunaga A; Hatakeyama K; Kawamura S; Horiguchi M; Baron D; Fujii C	The Baron Depression Screener for Athletes (BDSA) is a brief, valid, and reliable athlete- specific assessment tool developed in the US to assess depressive symptoms in elite athletes. We examined the applicability and reliability of a Japanese version of the BDSA (BDSA-J) in a Japanese context, and further examined the construct validity of the BDSA-J. Web-based anonymous self-report data of 235…	2020	Jul	Int J Environ Res Public Health	17	15			10.3390/ijerph17155533	32751819	#168	Ojio 2020		Not RCT
Race in association with physical and mental health among former professional American-style football players: findings from the Football Players Health Study.	Roberts AL; Taylor HA Jr; Whittington AJ; Zafonte RD; Speizer FE; Pascual-Leone A; Baggish A; Weisskopf MG	PURPOSE: Race differences in health are pervasive in the United States. American-style football players are a racially diverse group with social status and other benefits that may reduce health disparities. Whether race disparities in health exist among former professional football players, and whether they differ by era of play, is unknown. METHODS: We examined the association of self-reported r…	2020	Nov	Ann Epidemiol	51		48-52.e2		10.1016/j.annepidem.2020.07.013	32738401	#169	Roberts 2020		Possible RCT
Repeated Concussions Impair Behavioral and Neurophysiological Changes in the Motor Learning System.	Cantarero G; Choynowski J; St Pierre M; Anaya M; Statton M; Stokes W; Capaldi V; Chib V; Celnik P	Background. Concussions affect nearly 3 million people a year and are the leading cause of traumatic brain injury-related emergency department visits among youth. Evidence shows neuromotor regions are sensitive to concussive events and that motor symptoms may be the earliest clinical manifestations of neurodegenerative traumatic brain injuries. However, little is known about the effects repeated …	2020	Sep	Neurorehabil Neural Repair	34	9	804-813		10.1177/1545968320943578	32723160	#171	Cantarero 2020		Possible RCT
Mental health and suicide in former professional soccer players.	Russell ER; McCabe T; Mackay DF; Stewart K; MacLean JA; Pell JP; Stewart W	INTRODUCTION: There is growing recognition of an association between contact sports participation and increased risk of neurodegenerative disease, including Alzheimer's disease and chronic traumatic encephalopathy. In addition to cognitive impairment, a range of mental health disorders and suicidality are proposed as diagnostic features of traumatic encephalopathy syndrome, the putative clinical …	2020	Dec	J Neurol Neurosurg Psychiatry	91	12	1256-1260		10.1136/jnnp-2020-323315	32694163	#172	Russell 2020		Not RCT
Profile and determinants of daily physical activity objectively assessed in university students.	Proença M; Furlanetto KC; Morita AA; Bisca GW; Mantoani LC; Pitta F	BACKGROUND: The aim of this study was to quantify and compare physical activity (PA) levels of university students from different fields of study, and to investigate its correlates. METHODS: 221 students (111 female, 20 [18-23] years), from different study fields were cross-sectionally assessed for daily PA (pedometer), cardiorespiratory fitness (20 m Shuttle Run Test-20mSRT), health-related qual…	2020	Nov	J Sports Med Phys Fitness	60	11	1493-1501		10.23736/S0022-4707.20.11059-4	32674537	#173	Proença 2020		Possible RCT
Onset insomnia and insufficient sleep duration are associated with suicide ideation in university students and athletes.	Khader WS; Tubbs AS; Haghighi A; Athey AB; Killgore WDS; Hale L; Perlis ML; Gehrels JA; Alfonso-Miller P; Fernandez FX; Grandner MA	BACKGROUND: Previous work has shown that poor sleep is a prospective risk factor for suicide in clinical populations and might contribute to risk in the general population. The present study evaluated whether sleep distress, onset insomnia, and insufficient sleep are associated with suicide ideation in university students and athletes participating in the 2011-2014 National College Health Assessm…	2020	Sep	J Affect Disord	274		1161-1164		10.1016/j.jad.2020.05.102	32663946	#174	Khader 2020		Possible RCT
Performance anxiety amongst trauma and orthopaedic surgical trainees.	Dupley L; Hossain S; Ghosh S	BACKGROUND: This study aims to assess performance anxiety amongst orthopaedic trainees. Operating is equivalent in its skill level, both dexterous and mental, to that of elite sport. This study uses a slightly altered version of the validated Sports Competition Anxiety Test (SCAT), making it relevant to operating, rather than to sport, to evaluate peri-operative stress and anxiety in orthopaedic …	2020	Dec	Surgeon	18	6	e33-e38		10.1016/j.surge.2020.06.002	32653398	#175	Dupley 2020		Possible RCT
Soccer heading and subclinical neuropsychiatric symptomatology in professional soccer players.	Amitay N; Zlotnik Y; Coreanu T; Zeller L; Abu-Salameh I; Novack V; Ifergane G	OBJECTIVES: To evaluate the association between postconcussive symptomatology and heading in professional soccer players, overcoming the bias of self-reported exposure, we evaluated several clinical neuropsychiatric symptoms using questionnaires after a thorough objective follow-up of players' heading exposure throughout an entire season. METHODS: We collected heading data for all Israeli Premier…	2020	Sep	Neurology	95	13	e1776-e1783		10.1212/WNL.0000000000010244	32651295	#176	Amitay 2020		Not RCT
Comparison of Psychological and Cognitive Characteristics between Professional Internet Game Players and Professional Baseball Players.	Kang JO; Kang KD; Lee JW; Nam JJ; Han DH	The esports industry is increasing in popularity and is now played at the professional level. We hypothesized that esports players may have a significant advantage over the general population in terms of psychological and cognitive characteristics, which may be similar to that of professional baseball players. We recruited three participant groups: esports players (n = 55), pro-baseball players (…	2020	Jul	Int J Environ Res Public Health	17	13			10.3390/ijerph17134797	32635282	#177	Kang 2020		Possible RCT
Effects of a 20-min Nap after Sleep Deprivation on Brain Activity and Soccer Performance.	Ajjimaporn A; Ramyarangsi P; Siripornpanich V	We examined effects of a 20-min nap following 3 h of sleep deprivation on brain wave activity, auditory reaction time, the running-based anaerobic sprint test, leg muscle strength and the rating of perceived exertion in male college soccer players. Eleven players underwent three sleep conditions; normal sleep, sleep deprivation and 20-min nap after sleep deprivation. The sleep deprivation demonst…	2020	Dec	Int J Sports Med	41	14	1009-1016		10.1055/a-1192-6187	32629506	#178	Ajjimaporn 2020		Possible RCT
The Impact of a Dementia-Friendly Exercise Class on People Living with Dementia: A Mixed-Methods Study.	Long A; Di Lorito C; Logan P; Booth V; Howe L; Hood-Moore V; van der Wardt V	Exercise has multiple benefits for people living with dementia. A programme of group exercise classes for people with dementia and their family carers has been established in a University sports centre. This study aims to explore the impact of this programme on participants with dementia and their carers. A mixed-methods design including a prospective, repeated measures cohort study followed by f…	2020	Jun	Int J Environ Res Public Health	17	12			10.3390/ijerph17124562	32599916	#179	Long 2020		Possible RCT
Late contributions of repetitive head impacts and TBI to depression symptoms and cognition.	Alosco ML; Tripodis Y; Baucom ZH; Mez J; Stein TD; Martin B; Haller O; Conneely S; McClean M; Nosheny R; Mackin S; McKee AC; Weiner MW; Stern RA	OBJECTIVE: To test the hypothesis that repetitive head impacts (RHIs), like those from contact sport play and traumatic brain injury (TBI) have long-term neuropsychiatric and cognitive consequences, we compared middle-age and older adult participants who reported a history of RHI and/or TBI with those without this history on measures of depression and cognition. METHODS: This cross-sectional stud…	2020	Aug	Neurology	95	7	e793-e804		10.1212/WNL.0000000000010040	32591472	#180	Alosco 2020		Not RCT
Dynamic characteristics of groups and individuals that amplify adherence to perceived drinking norms in college club sport teams: A longitudinal multilevel investigation.	Graupensperger S; Turrisi R; Jones D; Evans MB	Social norms positively predict college students' alcohol use, but it is critical to explore heterogeneity in these patterns to identify which students are most susceptible to normative influences. The current study explored the nature of drinking norms within college student peer sport clubs. We examined the association between self-reported alcohol use (i.e., number of drinks in a typical week)…	2021	May	Psychol Addict Behav	35	3	351-365		10.1037/adb0000654	32584052	#181	Graupensperger 2021		Possible RCT
Oral non-steroidal anti-inflammatory drug use in recreational runners participating in Parkrun UK: Prevalence of use and awareness of risk.	Rosenbloom CJ; Morley FL; Ahmed I; Cox AR	OBJECTIVE: Non-steroidal anti-inflammatory drugs (NSAIDs) are widely used in endurance running and by elite athletes. We examined the pattern of use of NSAIDs, the purpose of use and knowledge of the adverse effects of NSAID use in a population of recreational runners at Parkrun UK. METHODS: An online observational non-interventional cross-sectional survey of Parkrun UK participants being over th…	2020	Dec	Int J Pharm Pract	28	6	561-568		10.1111/ijpp.12646	32567142	#182	Rosenbloom 2020		Not RCT
Ankle osteoarthritis and its association with severe ankle injuries, ankle surgeries and health-related quality of life in recently retired professional male football and rugby players: a cross-sectional observational study.	Paget LDA; Aoki H; Kemp S; Lambert M; Readhead C; Stokes KA; Viljoen W; Reurink G; Tol JL; Kerkhoffs GMMJ; Gouttebarge V	OBJECTIVES: To determine (1) the prevalence of ankle osteoarthritis (OA) among former professional football and rugby players, (2) assess the association between ankle injuries or ankle surgeries with ankle OA, and (3) compare the mental and physical quality of life (QoL) between former professional football and rugby players with and without OA. METHODS: We conducted a questionnaire-based observ…	2020	Jun	BMJ Open	10	6	e036775		10.1136/bmjopen-2020-036775	32565473	#183	PagetLDA 2020		Not RCT
Effects of Forest Therapy on Health Promotion among Middle-Aged Women: Focusing on Physiological Indicators.	Park BJ; Shin CS; Shin WS; Chung CY; Lee SH; Kim DJ; Kim YH; Park CE	Women experience more stress in middle age than in other life stages, and health in middle age is vital, because it influences the quality of life in old age. In this study, the effects of a forest therapy program on physiological changes in 53 middle-aged women (divided into two groups) who lived in the city were examined. One group participated in a three-day program in the forest, followed by …	2020	Jun	Int J Environ Res Public Health	17	12			10.3390/ijerph17124348	32560522	#184	Park 2020		Possible RCT
Medical Disqualification Following Concussion in Collegiate Student-Athletes: Findings from the CARE Consortium.	Schmidt JD; Rawlins MLW; Lynall RC; D'Lauro C; Clugston JR; McAllister TW; McCrea M; Broglio SP	BACKGROUND: The absence of evidence-based guidelines make medical disqualification (MDQ) following concussion one of the most challenging decision-making processes faced by sports medicine professionals. OBJECTIVE: We aimed to compare premorbid and postmorbid factors between student-athletes that were and were not medically disqualified from sport following a concussion. METHODS: Among 1832 stude…	2020	Oct	Sports Med	50	10	1843-1855		10.1007/s40279-020-01302-y	32557231	#185	Schmidt 2020		Possible RCT
Risk of eating disorders in university students: an international study in Hungary, Poland and Ukraine.	Lukács A; Wasilewska M; Sopel O; Tavolacci MP; Varga B; Mandziuk M; Lototska O; Sasvári P; Krytska H; Kiss-Tóth E; Ladner J	Objective In this international study, the prevalence of Eating disorders (EDs) was determined among university students and identified associated demographic and behavioral factors predicting disorders using data from three European countries. Methods The survey was conducted in Hungary, Poland, and Ukraine in 2018. Registered full-time students completed an online anonymous questionnaire. Stude…	2020	Jun	Int J Adolesc Med Health					10.1515/ijamh-2019-0164	32549156	#186	Lukács 2020		Not RCT
Relationship between Alcohol Consumption and Drinking Refusal Self-Efficacy among University Students: The Roles of Sports Type and Gender.	Kim Y; Kuan G	The present study examines the relationship between drinking behaviour and drinking refusal self-efficacy among university students, with a focus on the influential roles of sports type and gender. A total of 354 students from Seoul National University of Science and Technology volunteered and participated in this study. The Korean Alcohol Use Disorders Identification Test (AUDIT-K), the Korean D…	2020	Jun	Int J Environ Res Public Health	17	12			10.3390/ijerph17124251	32545921	#187	Kim 2020		Possible RCT
Identifying Frequency of Mild Traumatic Brain Injury in Firefighters.	Torres VA; Strack JE; Dolan S; Kruse MI; Pennington ML; Synett SJ; Kimbrel N; Gulliver SB	Background: Mild traumatic brain injury (mTBI) is a nationwide problem; yet, no firefighter mTBI data are available. Methods: In this cross-sectional study, we assessed retrospective head injuries using WHO guidelines. We captured mTBI frequency and examined firefighters' symptoms (e.g., using Ohio State University Traumatic Brain Injury Identification method, Brief Traumatic Brain Injury Screen,…	2020	Oct	Workplace Health Saf	68	10	468-475		10.1177/2165079920922576	32525463	#188	Torres 2020		Not RCT
Prevalence of Risk of Eating Disorders and its Association with Obesity and Fitness.	Parreño-Madrigal IM; Díez-Fernández A; Martínez-Vizcaíno V; Visier-Alfonso ME; Garrido-Miguel M; Sánchez-López M	The university stage is a critical developmental period for young adults, where lifestyles can determine future health. A cross-sectional study including 481 college students was conducted, with the following objectives: 1) to examine the prevalence of risk of developing eating disorders in college students, 2) to assess differences in obesity and physical fitness in those with and without risk o…	2020	Sep	Int J Sports Med	41	10	669-676		10.1055/a-1152-5064	32485780	#189	Parreño-Madrigal 2020		Not RCT
The Role of Middle School Sports Involvement in Understanding High School Sexual Violence Perpetration.	Basile KC; Espelage DL; Ingram KM; Simon TR; Berrier FL	A number of studies have examined the association between male involvement in sports and sexual violence (SV) perpetration, especially among college-age males. Less is known about the association between sports involvement and SV perpetration for adolescent males and females. To address this gap, the current study examined sports involvement in middle school (no sports, no/low contact, and high c…	2020	Jun	J Interpers Violence			886260520922357		10.1177/0886260520922357	32484375	#190	Basile 2020		Possible RCT
Cumulative Psychological Trauma, Emotional Regulation, and Orthopedic Injury in a Sample of Pre-Professional and Professional Dancers and College Athletes.	Thomson P; Jaque SV	OBJECTIVE: Strong evidence identifies cumulative trauma exposure and a history of childhood adversity as predictive factors for physical and psychological disorders. In this study, dancers and athletes were examined to determine the relationship among childhood adversity, cumulative trauma exposure, stress responses, and injuries (including the need for orthopedic surgery). METHODS: In this cross…	2020	Jun	Med Probl Perform Art	35	2	89-95		10.21091/mppa.2020.2014	32479584	#191	Thomson 2020		Not RCT
Depression, anxiety and stress in different subgroups of first-year university students from 4-year cohort data.	Cheung DK; Tam DKY; Tsang MH; Zhang DLW; Lit DSW	BACKGROUND: Limited studies have been conducted to investigate the mental health status of subgroups of university students. This study hypothesized that there would be differences among student subgroups in the prevalence of depression, anxiety and stress; and association of age, gender, academic performance and mental health status. METHODS: This was a cross-sectional survey study. Since 2014, …	2020	Sep	J Affect Disord	274		305-314		10.1016/j.jad.2020.05.041	32469820	#192	Cheung 2020		Not RCT
Perceived Benefits for Mental and Physical Health and Barriers to Horseback Riding Participation. The Analysis among Professional and Amateur Athletes.	Malchrowicz-Mośko E; Wieliński D; Adamczewska K	The aim of this study was to investigate perceived benefits for mental and physical health and barriers to horseback riding participation among professional and amateur athletes by gender. The empirical study of 2651 professional and amateur horseback riders was conducted during the last edition of Cavaliada competitions (held in Poznan in December 2019)-one of the biggest and most important hors…	2020	May	Int J Environ Res Public Health	17	10			10.3390/ijerph17103736	32466221	#193	Malchrowicz-Mośko 2020		Not RCT
[Ophthalmological Screening in Children and Adults with Intellectual Disability].	Grundel B; Stech M; Bründer MC; Böhringer D; Haug T; Ness T; Reinhard T	INTRODUCTION: Special Olympics Germany is the German association of the largest global movement to provide year-round sports training and athletic competition in a variety of Olympic-type sports for children and adults with intellectual and multiple disabilities. We offered all participants ophthalmological screening during the event in Offenburg, Baden-Württemberg, in 2017 as part of the health …	2020	Aug	Klin Monbl Augenheilkd	237	8	980-984		10.1055/a-1141-3911	32455447	#194	Grundel 2020		Possible RCT
Physical activity, use of alcohol and smoking in middle-aged and aging men. A longitudinal study among Finnish male former athletes and controls.	Kontro TK; Tolvanen A; Sarna S; Kaprio J; Kujala UM	It is not known whether decrease in physical activity (PA) is associated with binge drinking among former athletes. The purpose of this study was to investigate the reciprocal associations between PA and use of alcohol among former athletes and controls at four time points. Furthermore, we examined whether there were longitudinal latent profiles related to use of alcohol, smoking and PA during th…	2021	Mar	Eur J Sport Sci	21	3	460-469		10.1080/17461391.2020.1761889	32449485	#195	Kontro 2021		Not RCT
A latent class analysis of heavy substance use in Young adulthood and impacts on physical, cognitive, and mental health outcomes in middle age.	Patrick ME; Berglund PA; Joshi S; Bray BC	BACKGROUND: This study examines whether longitudinal patterns of persistent or experimental heavy substance use across young adulthood were associated with physical and mental health in midlife. METHODS: Data (N = 21,347) from Monitoring the Future from adolescence (age 18) to midlife (age 40) were used. Repeated measures latent class analysis modeled patterns of patterns of cigarettes, alcohol, …	2020	Jul	Drug Alcohol Depend	212		108018		10.1016/j.drugalcdep.2020.108018	32438281	#197	Patrick 2020		Not RCT
Perceptions and attitudes toward risk and personal responsibility in the context of medical fitness to drive.	Ryan M; Walshe J; Booth R; O'Neill DJ	Objective: Although there is a considerable body of literature probing the knowledge and awareness of doctors of guidelines on medical fitness to drive, little is known of knowledge and awareness of such guidelines among the general public. We investigated awareness, perceptions and attitudes among a range of adults toward risk and personal responsibility in the context of medical fitness to driv…	2020		Traffic Inj Prev	21	6	365-370		10.1080/15389588.2020.1766684	32421397	#198	Ryan 2020		Not RCT
Heart rate variability and pre-competitive anxiety according to the demanding level of the match in female soccer athletes.	Ayuso-Moreno R; Fuentes-García JP; Collado-Mateo D; Villafaina S	The present study aimed to evaluate the effects of a highly-demanding match and a lowly-demanding match on pre-competitive heart rate variability (HRV) and anxiety in semi-professional female soccer athletes. A total of 14 players, with a mean age of 23.78 (4.93), from the Cáceres Women Football Club of the Spanish Second National Division participated in our study. They were evaluated in two mic…	2020	Aug	Physiol Behav	222		112926		10.1016/j.physbeh.2020.112926	32407830	#199	Ayuso-Moreno 2020		Not RCT
A cross-sectional analysis of the effects of everyday life situations on stuttering and associated physical features.	Sikandar MZ; Naeem MW; Iqbal S; Nawaz H; Ifthikar A; Ali Shah SI	OBJECTIVE: To explore the effects that everyday situations of varying stress/anxiety have on stammering. METHODS: The cross-sectional study was conducted in the first six months of 2018 at Central Park Medical College Lahore, and comprised people with stammer. The subjects were categorised into two groups on the basis of severity of symptoms assessed using the fluency severity rating scale. Group…	2020	May	J Pak Med Assoc	70	5	946-949		10.5455/JPMA.16800	32400764	#200	Sikandar 2020		Possible RCT
Automated high-throughput analysis of tramadol and O-desmethyltramadol in dried blood spots.	Luginbühl M; Angelova S; Gaugler S; Längin A; Weinmann W	The World Anti-Doping Agency (WADA) and the International Testing Agency (ITA) recently announced the development and implementation of dried blood spot (DBS) testing for routine analysis in time for the 2022 Winter Olympic and Paralympic Games in Beijing. Following the introduction of a ban on the use of tramadol in competition in March 2019, the Union Cycliste International (UCI) started a pilo…	2020	Aug	Drug Test Anal	12	8	1126-1134		10.1002/dta.2819	32396691	#201	Luginbühl 2020		Not RCT
Exploring Health Demographics of Female Collegiate Rowers.	Walsh M; Crowell N; Merenstein D	CONTEXT: Limited information exists about health patterns among female rowers at the collegiate level. Furthermore, the element of weight class (lightweights classified as <130 lb [59 kg]) as a factor in the physical and mental health of female collegiate athletes has not been investigated, despite weight requirements in sport being a risk factor for the female athlete triad. OBJECTIVE: To test t…	2020	Jun	J Athl Train	55	6	636-643		10.4085/1062-6050-132-19	32396472	#202	Walsh 2020		Not RCT
Burnout and Substance Use in Collegiate Athletic Trainers.	Oglesby LW; Gallucci AR; Wynveen CJ; Ylitalo KR; Benson NF	CONTEXT: The Smith Cognitive-Affective Model of Athletic Burnout suggests that athletic trainers (ATs) suffering from burnout may engage in substance use as a coping behavior. Increases in self-reported burnout symptoms are often associated with increases in heavy episodic drinking and tobacco use among various health care providers. However, this relationship has not been examined thoroughly. OB…	2020	Jul	J Athl Train	55	7	744-751		10.4085/1062-6050-178-19	32396471	#203	Oglesby 2020		Not RCT
Individual and contextual predictors of retention in Special Olympics for youth with intellectual disability: who stays involved?	Weiss JA; Robinson S; Harlow M; Mosher A; Fraser-Thomas J; Balogh R; Lunsky Y	BACKGROUND: Despite the recognised benefits of sport, participation is often reported to be low for youth with intellectual disability (ID). The current study was the first to longitudinally examine sport retention in this population, a critical aspect of ensuring participation. METHODS: Study participants were parents/caregivers of athletes with ID involved in community Special Olympics (SO), 11…	2020	Jul	J Intellect Disabil Res	64	7	512-523		10.1111/jir.12731	32390189	#205	Weiss 2020		Possible RCT
CHI study: protocol for an observational cohort study on ageing and mental health in community-dwelling older adults.	Lee RZY; Yu J; Rawtaer I; Allen PF; Bao Z; Feng L; Feng Q; Lee JK; Lim CT; Ling LH; Thang LL; Naing T; Wang DY; Yap KZ; Kua EH; Mahendran R	INTRODUCTION: Ageing is associated with a multitude of healthcare issues including dementia, depression, frailty, morbidity associated with chronic disease and high healthcare utilisation. With Singapore's population projected to age significantly over the next two decades, it has become increasingly important to understand the disease burden and etiological process among older adults. The Commun…	2020	May	BMJ Open	10	5	e035003		10.1136/bmjopen-2019-035003	32371513	#206	LeeRZY 2020		Possible RCT
"Coach Really Knew What I Needed and Understood Me Well as a Person": Effective Communication Acts in Coach-Athlete Interactions among Korean Olympic Archers.	Kim Y; Park I	The purpose of this study is to qualitatively explore situations in which athletes perceived communication with their coach to be important and determine the effect of this communication on the athletes. Literature on the communication process in sports emphasizes the distinct characteristics of each sports and its setting. However, previous research has not studied various settings in detail, an…	2020	Apr	Int J Environ Res Public Health	17	9			10.3390/ijerph17093101	32365657	#207	Kim 2020		Not RCT
Composites of perfectionism and inauthenticity in relation to controlled motivation, performance anxiety and exhaustion among elite junior performers.	Haraldsen HM; Ivarsson A; Solstad BE; Abrahamsen FE; Halvari H	The present study identified profiles of perfectionism and inauthenticity at baseline and tested whether they differed in the maladaptive outcomes of controlled motivation, performance anxiety, and exhaustion after a nine-month period. We purposefully selected elite junior performers (N(T1) = 219; N(T2) = 156), 16-19 years of age, from Norwegian talent development schools in sports and performing…	2021	Mar	Eur J Sport Sci	21	3	428-438		10.1080/17461391.2020.1763478	32349625	#208	Haraldsen 2021		Not RCT
Elite coaches have a similar prevalence of depressive symptoms to the general population and lower rates than elite athletes.	Kim SSY; Hamiliton B; Beable S; Cavadino A; Fulcher ML	OBJECTIVE: The primary aim of this study was to estimate the prevalence of depressive symptoms and life stress in elite coaches. The secondary aim was to explore the associations of depressive symptoms and life stress with demographic and lifestyle variables. METHODS: National-level coaches were invited to participate in an online survey. Depressive symptoms were measured by the Centre for Epidem…	2020		BMJ Open Sport Exerc Med	6	1	e000719		10.1136/bmjsem-2019-000719	32341800	#209	KimSSY 2020		Not RCT
Evaluating the effect of change in the built environment on mental health and subjective well-being: a natural experiment.	Ram B; Limb ES; Shankar A; Nightingale CM; Rudnicka AR; Cummins S; Clary C; Lewis D; Cooper AR; Page AS; Ellaway A; Giles-Corti B; Whincup PH; Cook DG; Owen CG	BACKGROUND: Neighbourhood characteristics may affect mental health and well-being, but longitudinal evidence is limited. We examined the effect of relocating to East Village (the former London 2012 Olympic Athletes' Village), repurposed to encourage healthy active living, on mental health and well-being. METHODS: 1278 adults seeking different housing tenures in East village were recruited and exa…	2020	Aug	J Epidemiol Community Health	74	8	631-638		10.1136/jech-2019-213591	32332115	#210	Ram 2020		Possible RCT
Embedded Gambling Promotion in Football: An Explorative Study of Cue-Exposure and Urge to Gamble.	Roderique-Davies G; Torrance J; Bhairon T; Cousins A; John B	Limited research has evaluated the psychological effect of sports-betting advertising (such as embedded promotion) upon consumers considered 'higher-risk'. Students are often considered a higher-risk group given the numerous gambling-related risk factors associated with their lifestyle. Furthermore, students studying sports-related subjects may possess a bespoke vulnerability to sports-betting ri…	2020	Sep	J Gambl Stud	36	3	1013-1025		10.1007/s10899-020-09949-y	32323052	#211	Roderique-Davies 2020		Possible RCT
Clinical Reaction-Time Performance Factors in Healthy Collegiate Athletes.	Caccese JB; Eckner JT; Franco-MacKendrick L; Hazzard JB; Ni M; Broglio SP; McAllister TW; McCrea M; Buckley TA	CONTEXT: In the absence of baseline testing, normative data may be used to interpret postconcussion scores on the clinical reaction-time test (RTclin). However, to provide normative data, we must understand the performance factors associated with baseline testing. OBJECTIVE: To explore performance factors associated with baseline RTclin from among candidate variables representing demographics, me…	2020	Jun	J Athl Train	55	6	601-607		10.4085/1062-6050-164-19	32320283	#212	Caccese 2020		Possible RCT
Sleep, energy disturbances and pre-competitive stress in female traveller athletes.	Silva MG; Paiva T	BACKGROUND: Gymnasts of high performance level are submitted to a demanding competitive schedule, which can negatively affect their circadian rhythm, sleep, appetite and pre-competitive stress. Therefore, the purpose of this study was to investigate sleep, body composition, pre-competitive stress and energy in elite female athletes just before a World Cup and potential sleep risks according to th…	2019	Oct-Dec	Sleep Sci	12	4	279-286		10.5935/1984-0063.20190093	32318249	#213	Silva 2019		Possible RCT
Development and validation of a simple online-SPE method coupled to high-resolution mass spectrometry for the analysis of stanozolol-N-glucuronides in urine samples.	Göschl L; Gmeiner G; Enev V; Kratena N; Gärtner P; Forsdahl G	Stanozolol is still the most commonly used illicit anabolic-androgenic steroid (AAS) in professional sports. Therefore, accurate and fast analysis and long detection windows are of great interest in the field of antidoping analysis. In this work, a very simple, fast, and highly sensitive online solid-phase extraction method coupled with liquid chromatography-high-resolution tandem mass spectromet…	2020	Aug	Drug Test Anal	12	8	1031-1040		10.1002/dta.2805	32302468	#214	Göschl 2020		Not RCT
Psychological Predictors for Depression and Burnout Among German Junior Elite Athletes.	Nixdorf I; Beckmann J; Nixdorf R	There exists a strong need for research in clinical sport psychology which does not merely gather information on prevalence rates for psychological disorders and case studies of affected athletes. Rather, research should also uncover the underlying psychological variables which increase the risk for depression and burnout in elite athletes. Many studies gather general factors (e.g., gender, injur…	2020		Front Psychol	11		601		10.3389/fpsyg.2020.00601	32300324	#215	Nixdorf 2020		Not RCT
STEP.De study-a multicentre cluster-randomised effectiveness trial of exercise therapy for patients with depressive symptoms in healthcare services: study protocol.	Heissel A; Pietrek A; Schwefel M; Abula K; Wilbertz G; Heinzel S; Rapp M	INTRODUCTION: Although exercise therapy has widely been shown to be an efficacious treatment modality for depression, evidence for its effectiveness and cost efficiency is lacking. The Sport/Exercise Therapy for Depression study is a multicentre cluster-randomised effectiveness trial that aims to compare the effectiveness and cost efficiency of exercise therapy and psychotherapy as antidepressant…	2020	Apr	BMJ Open	10	4	e036287	ISRCTN/ISRCTN28972230	10.1136/bmjopen-2019-036287	32295779	#216	Heissel 2020		Possible RCT
Celiac Disease Symptoms in Athletes: Prevalence Indicators of Perceived Quality of Life.	Leone JE; Wise KA; Mullin EM; Gray KA; Szlosek PA; Griffin MF; Jordan CA	BACKGROUND: Celiac disease (CD) is a common gastrointestinal pathology; however, prevalence and comorbidities are unknown in collegiate athletics. HYPOTHESES: (1) Athletes will have similar odds of CD as general population estimates (approximately 1 in 141) based on self-report and signs and symptoms, (2) athletes scoring higher on the Celiac Symptom Index (CSI) will have lower self-reported qual…	2020	May/Jun	Sports Health	12	3	246-255		10.1177/1941738120905137	32271135	#218	Leone 2020		Not RCT
Effects of active commuting on health-related quality of life and sickness-related absence.	Neumeier LM; Loidl M; Reich B; Fernandez La Puente de Battre MD; Kissel CK; Templin C; Schmied C; Niebauer J; Niederseer D	Increased physical activity is associated with numerous health benefits. This study investigated the effect of active commuting (walking and cycling to work) on health-related quality of life (HRQoL) and absence days from work due to sickness in healthy working adults. In total, 73 participants (age: 46 ± 9 years), all working at a tertiary university hospital in Salzburg, Austria, were randomize…	2020	Aug	Scand J Med Sci Sports	30 Suppl 1		31-40		10.1111/sms.13667	32246792	#219	Neumeier 2020		Possible RCT
Mental health screening: severity and cut-off point sensitivity of the Athlete Psychological Strain Questionnaire in male and female elite athletes.	Rice S; Olive L; Gouttebarge V; Parker AG; Clifton P; Harcourt P; Llyod M; Kountouris A; Smith B; Busch B; Purcell R	OBJECTIVES: To examine the sensitivity/specificity of the Athlete Psychological Strain Questionnaire (APSQ) in both male and female elite athletes, and also assess internal consistency and convergent/divergent validity, and determine discriminative validity relative to current injury status. METHODS: Data were provided by 1093 elite athletes (males n=1007; females n=84). Scale validity and reliab…	2020		BMJ Open Sport Exerc Med	6	1	e000712		10.1136/bmjsem-2019-000712	32231792	#220	Rice 2020		Not RCT
Relationship between orthorexia nervosa, muscle dysmorphic disorder (bigorexia), and self-confidence levels in male students.	Duran S; Çiçekoğlu P; Kaya E	PURPOSE: This study aims to determine the prevalence of muscular dysmorphic disorder (bigorexia) and orthorexia nervosa in male students and to evaluate the relationship between these conditions and self-esteem. DESIGN AND METHODS: This cross-sectional study included 430 male students. FINDINGS: While the tendency of orthorexia among faculty of sports sciences (FSSs)' students was 28.8%, this rat…	2020	Oct	Perspect Psychiatr Care	56	4	878-884		10.1111/ppc.12505	32227487	#221	Duran 2020		Not RCT
Associations between sport participation and knee symptoms: a cross-sectional study involving 3053 undergraduate students.	Chan LLY; Wong AYL; Wang MH	BACKGROUND: While a number of studies have investigated knee symptoms among elite athletes, few have directly compared the association between engagement in different sports and knee symptoms among young adults in the general population. The current study aimed to investigate the relation between sports participation hours, type/ number of sports engaged, self-rated competitiveness and knee sympt…	2020		BMC Sports Sci Med Rehabil	12		20		10.1186/s13102-020-00169-w	32226627	#222	ChanLLY 2020		Not RCT
Does Health Professional Counseling Impact the Quality-of-Life Levels of Older Adults Enrolled in Physical Activity Programs?	de Lira C; Taveira H; Rufo-Tavares W; Santos D; Celini P; Oliveira L; Andrade M; Nikolaidis P; Rosemann T; Knechtle B; Vancini R	Background and objectives: There are studies showing that exercise counseled by health professionals can improve physical fitness. However, less is known about the effects of exercise counseling on quality of life. The aim of this study was to investigate health-related quality of life of older adults who received or did not receive physical exercise counseling by sport and exercise professionals…	2020	Mar	Medicina (Kaunas)	56	4			10.3390/medicina56040146	32218371	#223	deLira 2020		Possible RCT
Identifying Psychological Difficulties in College Athletes.	Sutcliffe JH; Greenberger PA	Psychological conditions occur frequently in college students. One contributing factor is the onset of most mental health disorders occurring in late adolescence and early adulthood, as well as the identity formation and individuation that is typical of this developmental stage. Precollege trauma (emotional, physical, sexual, and witness to violence) and lower socioeconomic status can set the sta…	2020	Jul-Aug	J Allergy Clin Immunol Pract	8	7	2216-2219		10.1016/j.jaip.2020.03.006	32209401	#224	Sutcliffe 2020		Not RCT
Shall We Dance? Dancing Modulates Executive Functions and Spatial Memory.	Noguera C; Carmona D; Rueda A; Fernández R; Cimadevilla JM	BACKGROUND: Aging is generally considered to be related to physical and cognitive decline. This is especially prominent in the frontal and parietal lobes, underlying executive functions and spatial memory, respectively. This process could be successfully mitigated in certain ways, such as through the practice of aerobic sports. With regard to this, dancing integrates physical exercise with music …	2020	Mar	Int J Environ Res Public Health	17	6			10.3390/ijerph17061960	32192128	#225	Noguera 2020		Not RCT
Burnout syndrome, extracurricular activities and social support among Brazilian internship medical students: a cross-sectional analysis.	Fontana MCP; Generoso IP; Sizilio A; Bivanco-Lima D	BACKGROUND: Burnout syndrome (BS) is highly prevalent among medical students and is associated with lower empathy and worsening of medical students ́ mental health. The aim of our study was to identify prevalence of BS during internship and its association with self-rated social support and participation in extracurricular activities in one medical school in Brazil. METHODS: This was a cross-sect…	2020	Mar	BMC Med Educ	20	1	81		10.1186/s12909-020-01998-6	32188433	#226	FontanaMCP 2020		Not RCT
'We need to share our stories': the lives of Pakistanis with intellectual disability and their guardians.	Patka M; Wallin-Ruschman J; Al Rahma BA; Zar A; Bin Nauman H; Sharif JM; Ikram S; Ul Hasan T; Naeem A; Sharif GM; Mehboob N; Azim T; Khanam Z	INTRODUCTION: The experiences of Pakistanis with intellectual disabilities (IDs) and their family members have been underexplored empirically. METHOD: The present study sought to address this gap by understanding the lives of five Special Olympics Pakistan athletes and their guardians through PhotoVoice. FINDINGS: Through thematic analysis, we present the primary theme concerning Pakistan's cultu…	2020	May	J Intellect Disabil Res	64	5	345-356		10.1111/jir.12723	32166785	#227	Patka 2020		Not RCT
The Effects of a Mindfulness-Based Program on the Incidence of Injuries in Young Male Soccer Players.	Naderi A; Shaabani F; Gharayagh Zandi H; Calmeiro L; Brewer BW	The authors tested the effectiveness of a mindfulness-based program in reducing sport-injury incidence. A total of 168 young male elite soccer players were randomly assigned to mindfulness and control groups. The mindfulness group consisted of seven sessions based on the mindfulness-acceptance-commitment approach, while the control group consisted of seven presentations on sport-injury psychology…	2020	Mar	J Sport Exerc Psychol			1-11		10.1123/jsep.2019-0003	32150722	#228	Naderi 2020		Possible RCT
Neuroimaging in the Diagnosis of Chronic Traumatic Encephalopathy: A Systematic Review.	Sparks P; Lawrence T; Hinze S	OBJECTIVE: Chronic traumatic encephalopathy (CTE) is a neurodegenerative tauopathy associated with repeated subconcussive and concussive head injury. Clinical features include cognitive, behavioral, mood, and motor impairments. Definitive diagnosis is only possible at postmortem. Here, the utility of neuroimaging in the diagnosis of CTE is evaluated by systematically reviewing recent evidence for…	2020	Mar	Clin J Sport Med	30 Suppl 1		S1-S10		10.1097/JSM.0000000000000541	32132472	#231	Sparks 2020		Not RCT
The risk of low energy availability in Chinese elite and recreational female aesthetic sports athletes.	Meng K; Qiu J; Benardot D; Carr A; Yi L; Wang J; Liang Y	BACKGROUND: Low energy availability (LEA) is a medical condition observed in athletes, with a higher prevalence in aesthetic sports. For the first time, this study evaluated the relative prevalence of LEA in female elite athletes (ELA) and recreational athletes (REA) in aesthetic sports in China. METHODS: Female athletes from 6 sports (trampolining, rhythmic gymnastics, aerobics, dance sport, che…	2020	Mar	J Int Soc Sports Nutr	17	1	13		10.1186/s12970-020-00344-x	32131846	#232	Meng 2020		Possible RCT
Interaction of APOE4 alleles and PET tau imaging in former contact sport athletes.	Vasilevskaya A; Taghdiri F; Burke C; Tarazi A; Naeimi SA; Khodadadi M; Goswami R; Sato C; Grinberg M; Moreno D; Wennberg R; Mikulis D; Green R; Colella B; Davis KD; Rusjan P; Houle S; Tator C; Rogaeva E; Tartaglia MC	BACKGROUND: Genetic polymorphisms like apolipoprotein E (APOE) and microtubule-associated protein tau (MAPT) genes increase the risk of neurodegeneration. METHODS: 38 former players (age 52.63±14.02) of contact sports underwent neuroimaging, biofluid collection, and comprehensive neuropsychological assessment. The [F-18]AV-1451 tracer signal was compared in the cortical grey matter between APOE4 …	2020		Neuroimage Clin	26		102212		10.1016/j.nicl.2020.102212	32097865	#234	Vasilevskaya 2020		Possible RCT
Problem Gambling in the Fitness World-A General Population Web Survey.	Håkansson A; Entezarjou A; Kenttä G; Fernández-Aranda F; Jiménez-Murcia S; Gunnarsson B	The world of sports has a complex association to problem gambling, and the sparse research examining problem gambling in athletes has suggested an increased prevalence and particularly high male predominance. The present study aimed to study frequency and correlates of problem gambling in populations with moderate to high involvement in fitness or physical exercise. This is a self-selective onlin…	2020	Feb	Int J Environ Res Public Health	17	4			10.3390/ijerph17041342	32093056	#236	Håkansson 2020		Not RCT
Hypogonadism in Exercising Males: Dysfunction or Adaptive-Regulatory Adjustment?	Hackney AC	For decades researchers have reported men who engaged in intensive exercise training can develop low resting testosterone levels, alterations in their hypothalamic-pituitary-gonadal (HPG) axis, and display hypogonadism. Recently there is renewed interest in this topic since the International Olympic Committee (IOC) Medical Commission coined the term "Relative Energy Deficiency in Sports" (RED-S) …	2020		Front Endocrinol (Lausanne)	11		11		10.3389/fendo.2020.00011	32082255	#237	Hackney 2020		Not RCT
Playing sport injured is associated with osteoarthritis, joint pain and worse health-related quality of life: a cross-sectional study.	Bullock GS; Collins GS; Peirce N; Arden NK; Filbay SR	BACKGROUND: Sports participants are faced with the decision to continue or cease play when injured. The implications of playing sport while injured on joint health and health-related quality of life (HRQoL) has not been investigated. The purpose of this study was to investigate the relationship between having played sport while injured and HRQoL, osteoarthritis, and persistent joint pain; and com…	2020	Feb	BMC Musculoskelet Disord	21	1	111		10.1186/s12891-020-3136-5	32075619	#238	Bullock 2020		Not RCT
Prevalence of Performance-Enhancing Substance Use and Associated Factors among Portuguese Gym/Fitness Users.	Tavares ASR; Serpa S; Horta L; Carolino E; Rosado A	Background: Nowadays, doping is not confined to elite sport, it is also spread throughout gymnasia and fitness centers, and it is seen as a public health concern. Studies focusing on performance-enhancing substances (PES) use among gym users are few and mostly concern the practice of bodybuilding and the use of anabolic-androgenic steroids (AAS), without providing information about social indicat…	2020		Subst Use Misuse	55	7	1059-1067		10.1080/10826084.2020.1726392	32068479	#239	TavaresASR 2020		Not RCT
Cardiovascular stress reactions in recent- and long-retired rugby players when watching a game.	Howard S; Fitzgerald G; Gallagher S	While hospital admissions for cardiac causes on a population level appear to rise when the national team is playing in a sporting fixture, little research has examined cardiovascular reactions in spectators watching a sporting event. In a sample of 41 male supporters of a rugby team, all of whom had played the sport themselves, cardiovascular levels and psychological ratings of stress and anxiety…	2020	May	Physiol Behav	219		112832		10.1016/j.physbeh.2020.112832	32061679	#240	Howard 2020		Possible RCT
Sport-related concussion is associated with elevated anxiety, but not attentional bias to threat.	Carlson JM; Kangas KJ; Susa TR; Fang L; Moore MT	Primary Objective: Symptoms following concussion commonly include deficits in attentional processing and elevated anxiety. Prioritized allocation of attentional resources to threat-related information is referred to as attentional bias to threat, which is a cardinal symptom - and in some cases a causal factor in the development - of anxiety. Here, we aimed to assess two possibilities regarding th…	2020	Feb	Brain Inj	34	3	363-368		10.1080/02699052.2020.1723698	32050803	#241	Carlson 2020		Not RCT
Effect of Diagnosed Sleep Disorders on Baseline Concussion Symptom, Cognitive, and Balance Assessments in Collegiate Athletes.	McAllister-Deitrick J; Trbovich AM; Broglio SP; McCrea M; McAllister TW; Kontos AP	BACKGROUND: Symptoms, cognition, balance, and other domains are commonly assessed at baseline testing as part of comprehensive preseason evaluations among collegiate student-athletes. Although approximately 27% of college students have at least 1 sleep disorder, researchers have yet to examine the role of a preexisting sleep disorder on preinjury baseline performance. PURPOSE: To compare athletes…	2020	Mar	Am J Sports Med	48	4	991-999		10.1177/0363546520902701	32049571	#242	McAllister-Deitrick 2020		Possible RCT
Prevalence of foot problems and its related associations in Intellectually Disable (Special Olympic) Indian population.	Kaur T; Gandhi TK; Bisht GS; Adhikari I	OBJECTIVES: To determine the prevalence of foot problems and its related associations in different regions across India among people with Intellectual Disabilities (ID) stratified by age and gender. METHOD: A survey was done among a randomly chosen sample of 1517 Indian inhabitants (8-50 years of age) residing in different regions of the country under the drive named Healthy Athlete (HA) Fit Feet…	2020	Mar	Foot (Edinb)	42		101650		10.1016/j.foot.2019.10.005	32045720	#243	Kaur 2020		Not RCT
Use of PROMIS and Functional Movement System (FMS) Testing to Evaluate the Effects of Athletic Performance and Injury Prevention Training in Female High School Athletes.	Cole CL; Vasalos K; Nicandri G; Apt C; Osterling E; Ferrara Z; Maloney MD; Schwarz EM; Rizzone K	Two major health concerns with female high school athletes are: 1) psychosocial wellness, and 2) sports-related injuries. It is also known that these health concerns are much greater for minority students who attend high school in economically depressed cities. While it has been well-established that exercise is an effective intervention for these health concerns, there are no established outcome…	2019		Orthop Sports Med	3	2	255-258		10.32474/osmoaj.2019.03.000160	32039407	#244	Cole 2019		Possible RCT
A Normative Reference vs. Baseline Testing Compromise for ImPACT: The CARE Consortium Multiple Variable Prediction (CARE-MVP) Norms.	Asken BM; Houck ZM; Schmidt JD; Bauer RM; Broglio SP; McCrea MA; McAllister TW; Clugston JR	BACKGROUND: Sports medicine clinicians routinely use computerized neurocognitive testing in sport-related concussion management programs. Debates continue regarding the appropriateness of normative reference comparisons versus obtaining individual baseline assessments, particularly for populations with greater likelihood of having below- or above-average cognitive abilities. Improving normative r…	2020	Aug	Sports Med	50	8	1533-1547		10.1007/s40279-020-01263-2	32034702	#245	Asken 2020		Possible RCT
Mindfulness in Eating Is Inversely Related to Binge Eating and Mood Disturbances in University Students in Health-Related Disciplines.	Giannopoulou I; Kotopoulea-Nikolaidi M; Daskou S; Martyn K; Patel A	The purpose of the study was to investigate the relationship between mindful eating, disordered eating and mood in university students in health-related disciplines. A total of 221 university students participated in the study; 102 students studied sport and exercise science (SS), 54 students pharmacy sciences (PS), and 65 students health sciences (HS). Participants completed the Binge Eating Sca…	2020	Feb	Nutrients	12	2			10.3390/nu12020396	32024270	#247	Giannopoulou 2020		Possible RCT
The relationship between body composition and foot posture index in Special Olympics athletes.	Gimunová M; Válková H; Kalina T; Vodička T	PURPOSE: In Special Olympics, athletes' foot deformities, abnormal postural patterns and overweight and obesity were observed to be more common than in the general population. Therefore, the purpose of this study was to analyze the relationship between body composition and foot posture index. Additionally, the effect of gender and other factors on the body composition and foot posture index in at…	2019		Acta Bioeng Biomech	21	4	47-52			32022806	#248	Gimunová 2019		Possible RCT
Negative health consequences of pain catastrophizing among retired National Football League athletes.	Mannes ZL; Ferguson EG; Perlstein WM; Waxenberg LB; Cottler LB; Ennis N	OBJECTIVE: This study examined the association between pain catastrophizing with pain interference, depressive symptoms, and health-related quality of life (HRQoL) among National Football League (NFL) retirees. METHOD: Former NFL athletes from the Retired NFL Players Association (N = 90) were recruited from 2018 to 2019 via telephone and were administered measures of pain, substance use, depressi…	2020	May	Health Psychol	39	5	452-462		10.1037/hea0000847	31999177	#250	Mannes 2020		Possible RCT
Disordered Eating and Eating Disorders in Adolescent Athletes.	Mancine R; Kennedy S; Stephan P; Ley A	CONTEXT: To summarize available literature to date and discuss the importance of Disordered Eating (DE) in adolescent athletes, with special attention to the female athlete triad. In this paper, the authors will review the literature regarding adolescent athletes who intentionally engage in abnormal eating behaviors and focus on adolescent athletes of all training levels who may be affected by bo…	2020	Jan	Spartan Med Res J	4	2	11595		10.51894/001c.11595	33655166	#251	Mancine 2020		Not RCT
Longitudinal Associations Between Perceptions of Peer Group Drinking Norms and Students' Alcohol Use Frequency Within College Sport Teams.	Graupensperger S; Turrisi R; Jones D; Evans MB	BACKGROUND: Students' alcohol use behaviors are shaped by the attitudes and behaviors of others, especially the peers within students' proximal social groups. Explaining the association between perceived drinking norms and alcohol use, researchers propose contradicting pathways that focus on conformity (i.e., social norms predict alcohol use) and projection (i.e., alcohol use predicts perceived n…	2020	Feb	Alcohol Clin Exp Res	44	2	541-552		10.1111/acer.14270	31943243	#253	Graupensperger 2020		Possible RCT
Associations between the dopamine D4 receptor gene polymorphisms and personality traits in elite athletes.	Michałowska-Sawczyn M; Niewczas M; Król P; Czarny W; Rzeszutko A; Chmielowiec K; Chmielowiec J; Grzywacz A; Humińska-Lisowska K; Lachowicz M; Trybek G; Kaczmarczyk M; Wilk M; Ficek K; Maculewicz E; Proia P; Cięszczyk P	Personality traits and temperament may affect sports performance. Previous studies suggest that dopamine may play an important role in behavior regulation and physical exercise performance. The aim of this study is to determine associations between dopamine D4 receptor gene (DRD4 Ex3) polymorphisms and personality traits (such as neuroticism, extraversion, openness, agreeability and conscientious…	2019	Dec	Biol Sport	36	4	365-372		10.5114/biolsport.2019.85457	31938008	#254	Michałowska-Sawczyn 2019		Possible RCT
If Not Now, When? An Absence of Neurocognitive and Postural Stability Deficits in Collegiate Athletes with One or More Concussions.	Rosenblum DJ; Walton SR; Erdman NK; Broshek DK; Hart JM; Resch JE	A history of concussion has been associated with decreased neurocognitive function and postural control. The purpose of our study was to compare neurocognitive function and postural control in collegiate athletes with and without varying histories of concussion. Collegiate athletes were divided into groups based on 0 (n = 129), 1 (n = 91), 2 (n = 52), and 3+ (n = 34) prior concussions. Participan…	2020	May	J Neurotrauma	37	10	1211-1220		10.1089/neu.2019.6813	31910071	#255	Rosenblum 2020		Possible RCT
Impact of concussion and severe musculoskeletal injuries on the onset of mental health symptoms in male professional rugby players: a 12-month study.	Kilic Ö; Hopley P; Kerkhoffs GMMJ; Lambert M; Verhagen E; Viljoen W; Wylleman P; Gouttebarge V	OBJECTIVE: This study explored the association between concussion or musculoskeletal injuries, and the onset of mental health symptoms (MHS) in male professional rugby players over a 12-month period. METHODS: Observational prospective cohort study with three measurements over a follow-up period of 12 months. At baseline, 573 participants provided informed consent. A total of 327 male professional…	2019		BMJ Open Sport Exerc Med	5	1	e000693		10.1136/bmjsem-2019-000693	31908840	#256	KilicÖ 2019		Possible RCT
Sitting or Walking? Analyzing the Neural Emotional Indicators of Urban Green Space Behavior with Mobile EEG.	Lin W; Chen Q; Jiang M; Tao J; Liu Z; Zhang X; Wu L; Xu S; Kang Y; Zeng Q	There is a close relationship between urban green space and the physical and mental health of individuals. Most previous studies have discussed the impact of the structure of green space and its elements. This study focused on the emotional changes caused by common behaviors in urban green space (walking and sitting). We recruited 40 college students and randomly assigned them to walking and sitt…	2020	Apr	J Urban Health	97	2	191-203		10.1007/s11524-019-00407-8	31898198	#257	Lin 2020		Possible RCT
Examination of Sleep and Injury Among College Football Athletes.	Burke TM; Lisman PJ; Maguire K; Skeiky L; Choynowski JJ; Capaldi VF 2nd; Wilder JN; Brager AJ; Dobrosielski DA	Burke, TM, Lisman, PJ, Maguire, K, Skeiky, L, Choynowski, JJ, CapaldiII, VF, Wilder, JN, Brager, AJ, and Dobrosielski, DA. Examination of sleep and injury among college football athletes. J Strength Cond Res 34(3): 609-616, 2020-The purpose of this study was to characterize subjective sleep metrics in collegiate football players at the start of the season, determine the relationship between prese…	2020	Mar	J Strength Cond Res	34	3	609-616		10.1519/JSC.0000000000003464	31895289	#258	Burke 2020		Possible RCT
Investigation of the Female Athlete Triad in Japanese Elite Wheelchair Basketball Players.	Shimizu Y; Mutsuzaki H; Tachibana K; Hotta K; Wadano Y	Background and objectives: Para-sports have become increasingly competitive, necessitating greater physical activity; secondary disorder prevention is therefore crucial. Among secondary disorders, the female athlete triad (FAT) is defined as low energy availability (EA), menstrual dysfunction, and low bone mineral density (BMD); although studied in able-bodied athletes, reports on female para-ath…	2019	Dec	Medicina (Kaunas)	56	1			10.3390/medicina56010010	31892142	#259	Shimizu 2019		Not RCT
Electrocardiographic and Echocardiographic Findings in Elite Ghanaian Male Soccer Players.	Pambo P; Adu-Adadey M; Agbodzakey H; Scharhag J	OBJECTIVE: To analyze the athlete's heart of adult and adolescent elite male soccer players by electrocardiography (ECG) and echocardiography (ECHO) and to describe typical ECG and ECHO findings in this cohort (West African elite soccer players). DESIGN: A cross-sectional study of ECGs and ECHOs conducted as part of precompetition medical assessment for national male soccer teams preparing for va…	2021	Nov	Clin J Sport Med	31	6	e373-e379		10.1097/JSM.0000000000000801	31876793	#260	Pambo 2021		Not RCT
Longitudinal associations between cardiorespiratory fitness and stress-related exhaustion, depression, anxiety and sleep disturbances.	Lindegård A; Wastensson G; Hadzibajramovic E; Grimby-Ekman A	BACKGROUND: In the last few years, so-called "common mental disorders", including adjustment disorder and stress-related exhaustion, have outrivalled musculoskeletal disorders as being the leading cause of long-term sick leave in Sweden. Cardiorespiratory fitness level defined as "the maximal amount of physiological work that an individual can do as measured by oxygen consumption" has in many stu…	2019	Dec	BMC Public Health	19	1	1726		10.1186/s12889-019-8081-6	31870352	#261	Lindegård 2019		Not RCT
Concussions and Contracts: The National Football League's Limitations to Protecting Its Players from Chronic Traumatic Encephalopathy.	Wolpert J	Chronic Traumatic Encephalopathy (CTE) is a neurodegenerative brain injury that has become prevalent among high-contact professional sports, especially American football. More and more retired players are exhibiting symptoms of CTE and being diagnosed with CTE post-mortem. While the neuroscience community constantly releases studies showing a causal connection between brain trauma and CTE, the Na…	2019		J Law Health	33	1	1-16			31841615	#262	Wolpert 2019		Not RCT
Sustaining the implementation of alcohol management practices by community sports clubs: a randomised control trial.	McFadyen T; Wolfenden L; Kingsland M; Tindall J; Sherker S; Heaton R; Gillham K; Clinton-McHarg T; Lecathelinais C; Rowland B; Wiggers J	BACKGROUND: Risky alcohol consumption is responsible for a variety of chronic and acute harms. Individuals involved in organised sport have been identified as one population group who consume risky amounts of alcohol both at the elite and the non-elite level. 'Good Sports', an alcohol management intervention focused on the community sports setting has been successful in addressing risky alcohol u…	2019	Dec	BMC Public Health	19	1	1660		10.1186/s12889-019-7974-8	31823745	#263	McFadyen 2019		Possible RCT
Performing artist and Athlete Health Monitor: user experience, content and conditions for use of an online dance-health surveillance system in a professional ballet company.	Karreman DE; Keizer-Hulsebosch SC; Stubbe JH	OBJECTIVES: The user experience, content and conditions for use of an online dance-health surveillance system (Performing artist and Athlete Health Monitor, PAHM) was examined through a focus group interview with professional ballet dancers. METHODS: Nine professional dancers (56% female (n=5), average age=27.56± 5.17) completed biweekly questionnaires using the PAHM, including questions on healt…	2019		BMJ Open Sport Exerc Med	5	1	e000566		10.1136/bmjsem-2019-000566	31798946	#265	Karreman 2019		Not RCT
Life Expectancy of White and Non-White Elite Heavyweight Boxers.	Han TS; Gabe J; Sharma P; Lean MEJ	BACKGROUND: In post-industrial countries, ethnic minorities suffer poorer health and premature deaths. The present study examined ethnic differences in life expectancy and related features among elite heavyweight boxers. METHODS: Dates of birth and death, anthropometry, and championship years were gathered from media archives for champions and challengers (never been a champion) between years 188…	2020	Apr	J Racial Ethn Health Disparities	7	2	281-289		10.1007/s40615-019-00656-y	31797308	#266	Han 2020		Possible RCT
Social support as predictor of anxiety and depression in cancer caregivers six months after cancer diagnosis: A longitudinal study.	García-Torres F; Jacek Jabłoński M; Gómez Solís Á; Moriana JA; Jaén-Moreno MJ; Moreno-Díaz MJ; Aranda E	AIMS AND OBJECTIVES: To establish the predictive utility of specific social support domains for emotional well-being in cancer caregivers, six months after their partner's cancer diagnosis. BACKGROUND: In cancer caregivers, social support has been consistently related to anxiety and depression. There is little information, however, about the predictive utility of specific social support domains f…	2020	Mar	J Clin Nurs	29	5-6	996-1002		10.1111/jocn.15123	31793095	#267	García-Torres 2020		Possible RCT
Relationships between Post-Concussion Sleep and Symptom Recovery: A Preliminary Study.	Hoffman NL; O'Connor PJ; Schmidt MD; Lynall RC; Schmidt JD	Post-concussion sleep disturbances can be debilitating and may influence days to symptom recovery; however, evidence is minimal. The purpose of this study was to explore relationships between days to symptom recovery and aspects of sleep, as measured by actigraphy and subjective sleep questionnaires in a concussed sample. Thirty-one college students were physician-diagnosed with a concussion and …	2020	Apr	J Neurotrauma	37	8	1029-1036		10.1089/neu.2019.6761	31774024	#268	Hoffman 2020		Possible RCT
Examining the Mental Well-Being of Australian Sport Coaches.	Carson F; Malakellis M; Walsh J; Main LC; Kremer P	Background: Research has highlighted the multitude of factors that are negatively associated with coach mental well-being but has failed to investigate how the determinants of mental well-being can affect the coach both positively and negatively. Accordingly, the aim of this study was to investigate levels of mental well-being among sport coaches and assess whether areas of work life-specifically…	2019	Nov	Int J Environ Res Public Health	16	23			10.3390/ijerph16234601	31756968	#269	Carson 2019		Possible RCT
Unified Extracurricular Activities as a Pathway to Social Inclusion in High Schools.	Siperstein GN; McDowell ED; Jacobs HE; Stokes JE; Cahn AL	The present study examined how a multicomponent intervention embedded in a high school's extracurricular framework impacts students' acceptance of peers with intellectual disability (ID). Data were collected from eight high schools, three of which implemented the Special Olympics Unified Champion Schools (UCS) program involving inclusive sports, clubs, and schoolwide events, and five of which did…	2019	Nov	Am J Intellect Dev Disabil	124	6	568-582		10.1352/1944-7558-124.6.568	31756144	#270	Siperstein 2019		Not RCT
Psychological models in sport psychology: A preliminary investigation.	Collins D; Winter S	Applied psychology is characterised by a variety of theoretical models, informing distinct approaches to classification, explanation, and intervention in service-delivery. Such theoretical or psychological models include behavioural, biological, cognitive, humanistic, psychodynamic, and social paradigms, with exposure to these models and attitude formation occurring within the structured universi…	2020	Oct	Eur J Sport Sci	20	9	1235-1244		10.1080/17461391.2019.1694588	31735126	#271	Collins 2020		Possible RCT
DNA repair deficiency and senescence in concussed professional athletes involved in contact sports.	Schwab N; Grenier K; Hazrati LN	Mild traumatic brain injury (mTBI) leads to diverse symptoms including mood disorders, cognitive decline, and behavioral changes. In some individuals, these symptoms become chronic and persist in the long-term and can confer an increased risk of neurodegenerative disease and dementia diagnosis later in life. Despite the severity of its consequences, the pathophysiological mechanism of mTBI remain…	2019	Nov	Acta Neuropathol Commun	7	1	182		10.1186/s40478-019-0822-3	31727161	#272	Schwab 2019		Not RCT
Emotions and performance in rugby.	Campo M; Champely S; Lane AM; Rosnet E; Ferrand C; Louvet B	PURPOSE: This study investigated emotion-performance relationships in rugby union. We identified which emotions rugby players experienced and the extent to which these emotions were associated with performance, considering how emotions unfold over the course of a game, and whether the game was played at home or away. METHODS: Data were gathered from 22 professional male rugby union players using …	2019	Nov	J Sport Health Sci	8	6	595-600		10.1016/j.jshs.2016.05.007	31720073	#273	Campo 2019		Not RCT
An identity mis-match? The impact of self-reported competition level on the association between athletic identity and disordered eating behaviors.	Palermo M; Rancourt D	OBJECTIVE: Self-reported level of sport competition was examined as a potential moderator of the association between athletic identity and disordered eating behaviors among college students. METHOD: Participants were a subset of individuals from a larger study who self-identified as athletes (N = 194; 39.7% female). Questionnaires were completed online and included measures of athletic identity a…	2019	Dec	Eat Behav	35		101341		10.1016/j.eatbeh.2019.101341	31715452	#274	Palermo 2019		Not RCT
Institutionally Based ImPACT Test® Normative Values May Differ from Manufacturer-Provided Normative Values.	Walton SR; Broshek DK; Freeman JR; Hertel J; Meyer JP; Erdman NK; Resch JE	OBJECTIVE: The necessity for pre-injury baseline computerized neurocognitive assessments versus comparing post-concussion outcomes to manufacturer-provided normative data is unclear. Manufacturer-provided norms may not be equivalent to institution-specific norms, which poses risks for misclassifying the presence of impairment when comparing individual post-concussion performance to manufacturer-p…	2020	Apr	Arch Clin Neuropsychol	35	3	275-282		10.1093/arclin/acz068	31711107	#275	Walton 2020		Possible RCT
Re: Association of Concussion Symptoms with Testosterone Levels and Erectile Dysfunction in Former Professional US-Style Football Players.	Seftel AD		2020	Feb	J Urol	203	2	234-235		10.1097/JU.0000000000000647	31710567	#276	Seftel 2020
Evaluating the potential of Special Olympics fitness models as a health intervention for adults with intellectual disabilities.	Rubenstein E; DuBois L; Sadowsky M; Washburn K; Forquer M; Stanish H; Shriver T	BACKGROUND: People with intellectual disabilities (ID) have high prevalence of cardiovascular disease (CVD) risk factors; yet, few behavioral health interventions are designed and implemented for people with ID. OBJECTIVE: This study examined Special Olympics Inc. (SOI) fitness models as a potential intervention to reduce CVD risk in people with ID. METHODS: Data from SOI fitness models implement…	2020	Apr	Disabil Health J	13	2	100850		10.1016/j.dhjo.2019.100850	31704231	#277	Rubenstein 2020		Possible RCT
Temporal changes in cardiorespiratory fitness and risk of dementia incidence and mortality: a population-based prospective cohort study.	Tari AR; Nauman J; Zisko N; Skjellegrind HK; Bosnes I; Bergh S; Stensvold D; Selbæk G; Wisløff U	BACKGROUND: Cardiorespiratory fitness is associated with risk of dementia, but whether temporal changes in cardiorespiratory fitness influence the risk of dementia incidence and mortality is still unknown. We aimed to study whether change in estimated cardiorespiratory fitness over time is associated with change in risk of incident dementia, dementia-related mortality, time of onset dementia, and…	2019	Nov	Lancet Public Health	4	11	e565-e574		10.1016/S2468-2667(19)30183-5	31677775	#280	Tari 2019		Possible RCT
Self-Reported Cognitive Function and Mental Health Diagnoses among Former Professional American-Style Football Players.	Plessow F; Pascual-Leone A; McCracken CM; Baker J; Krishnan S; Baggish A; Connor A; Courtney TK; Nadler LM; Speizer FE; Taylor HA; Weisskopf MG; Zafonte RD; Meehan WP , III	Clinical practice strongly relies on patients' self-report. Former professional American-style football players are hesitant to seek help for mental health problems, but may be more willing to report cognitive symptoms. We sought to assess the association between cognitive symptoms and diagnosed mental health problems and quality of life among a cohort of former professional players. In a cross-s…	2020	Apr	J Neurotrauma	37	8	1021-1028		10.1089/neu.2019.6661	31672091	#281	Plessow 2020		Not RCT
Retired National Football League Players are Not at Greater Risk for Suicide.	Iverson GL	OBJECTIVE: Some researchers have claimed that former National Football League (NFL) players are at increased risk for suicide as a clinical feature of chronic traumatic encephalopathy (CTE). This review examines the literature on risk for suicide in former professional football players, and the association between suicide and CTE. METHOD: A narrative review of the literature published between 192…	2020	Apr	Arch Clin Neuropsychol	35	3	332-341		10.1093/arclin/acz023	31665203	#283	Iverson 2020		Not RCT
Resistance training in patients with schizophrenia: Concept and proof of principle trial.	Maurus I; Mantel C; Keller-Varady K; Schmitt A; Lembeck M; Röh A; Papazova I; Falkai P; Schneider-Axmann T; Hasan A; Malchow B	Resistance training has been shown to contribute to the prevention and management of cardiovascular diseases, which is why it can help reducing morbidity and mortality in schizophrenia patients. Moreover, positive effects on different schizophrenia symptom domains have been proposed. However, a specific resistance training tailored to the needs of schizophrenia patients and its evaluation is stil…	2020	Jan	J Psychiatr Res	120		72-82		10.1016/j.jpsychires.2019.09.015	31634752	#284	Maurus 2020		Possible RCT
Fear-Avoidance Beliefs and Health-Related Quality of Life in Post-ACL Reconstruction and Healthy Athletes: A Case-Control Study.	Hoch JM; Houston MN; Baez SE; Hoch MC	CONTEXT: Many athletes return to sport after anterior cruciate ligament reconstruction (ACLR) with lingering physical or mental health impairments. Examining health-related quality of life (HRQL) and fear-avoidance beliefs across the spectrum of noninjured athletes and athletes with a history of ACLR may provide further insight into targeted therapies warranted for this population. OBJECTIVE: The…	2020	Aug	J Sport Rehabil	29	6	772-776		10.1123/jsr.2018-0491	31629331	#285	Hoch 2020		Possible RCT
"Despite being an athlete, I am also a human-being": Male elite gymnasts' reflections on food and body image.	Pinto AJ; Dolan E; Baldissera G; Gonçalves LS; Jardim FGA; Mazzolani BC; Smaira FI; Sato PM; Scagliusi FB; Gualano B	Our aim was to investigate the prevalence of symptoms related to eating disorders, disordered eating and body image perception, and attitudes toward eating in a group of elite male artistic gymnastics. Seventeen athletes took part in this quali-quantitative, cross-sectional study. Presence of eating disorders symptoms, and body image perception and satisfaction were assessed using validated quest…	2020	Aug	Eur J Sport Sci	20	7	964-972		10.1080/17461391.2019.1682059	31623533	#286	Pinto 2020		Possible RCT
Evaluation of the effectiveness of relaxation in lowering the level of anxiety in young adults - a pilot study.	Wilczyńska D; Łysak-Radomska A; Podczarska-Głowacka M; Zajt J; Dornowski M; Skonieczny P	OBJECTIVES: Anxiety is a negative emotion that acts as a mediator between stress stimuli and emotional (physiological) reaction patterns. The myofascial system is particularly sensitive to stress. The aim of this study was to determine which of the 2 popular methods used to reduce psychophysical tension, i.e., soft tissue manipulation and Jacobson's progressive relaxation, is more effective. MATE…	2019	Nov	Int J Occup Med Environ Health	32	6	817-824		10.13075/ijomeh.1896.01457	31608900	#287	Wilczyńska 2019		Possible RCT
Making 'us' better: High-quality athlete leadership relates to health and burnout in professional Australian football teams.	Fransen K; Haslam SA; Steffens NK; Mallett CJ; Peters K; Boen F	Overtraining, exhaustion, and burnout are widely recognized problems amongst elite athletes. The present research addresses this issue by exploring the extent to which high-quality athlete leadership is associated with elite athletes' health and burnout. Participants (120 male athletes from three top-division Australian football teams) were asked to rate the quality of each of their teammates in …	2020	Aug	Eur J Sport Sci	20	7	953-963		10.1080/17461391.2019.1680736	31607229	#288	Fransen 2020		Not RCT
Duration of American Football Play and Chronic Traumatic Encephalopathy.	Mez J; Daneshvar DH; Abdolmohammadi B; Chua AS; Alosco ML; Kiernan PT; Evers L; Marshall L; Martin BM; Palmisano JN; Nowinski CJ; Mahar I; Cherry JD; Alvarez VE; Dwyer B; Huber BR; Stein TD; Goldstein LE; Katz DI; Cantu RC; Au R; Kowall NW; Stern RA; McClean MD; Weuve J; Tripodis Y; McKee AC	OBJECTIVE: Chronic traumatic encephalopathy (CTE) is a neurodegenerative disease associated with exposure to contact and collision sports, including American football. We hypothesized a dose-response relationship between duration of football played and CTE risk and severity. METHODS: In a convenience sample of 266 deceased American football players from the Veterans Affairs-Boston University-Conc…	2020	Jan	Ann Neurol	87	1	116-131		10.1002/ana.25611	31589352	#289	Mez 2020		Not RCT
The Power of Recognition: A Qualitative Study of Social Connectedness and Wellbeing through LGBT Sporting, Creative and Social Groups in Ireland.	Ceatha N; Mayock P; Campbell J; Noone C; Browne K	The broad research consensus suggesting substantial vulnerabilities among lesbian, gay, bisexual and transgender (LGBT) communities may fail to recognize the protective factors available to these populations. The sparse literature on mental health promotion highlights the importance of understanding strengths-based community approaches that promote LGBT wellbeing. Informed by the Ottawa Charter f…	2019	Sep	Int J Environ Res Public Health	16	19			10.3390/ijerph16193636	31569733	#291	Ceatha 2019		Not RCT
Effect of Time-of-Day-Exercise in Group Settings on Level of Mood and Depression of Former Elite Male Athletes.	Irandoust K; Taheri M; Chtourou H; Nikolaidis PT; Rosemann T; Knechtle B	Since the prevalence of depression is high among athletes at the end of their athletic career, the purpose of this study was to investigate the effect of time-of-day-exercise in group settings on the level of the mood and depression of former elite male athletes.Out of 187 volunteers referring to the sports counseling clinic, 71 retired male athletes who had a national championship record were ra…	2019	Sep	Int J Environ Res Public Health	16	19			10.3390/ijerph16193541	31546685	#292	Irandoust 2019		Possible RCT
Promoting Staff and Physician Well-Being With a Single-Day Event: Event Satisfaction and Perceived Well-Being Benefits of an Addiction and Mental Health Sports Day.	Vuong W; Ledi D; Kelland J; Hunter D; Boffa E; Agyapong VIO	Background: Addiction and mental health (AMH) professionals often experience high levels of burnout, which can lead to detrimental outcomes for patient care and safety and the AMH professional themselves. Interventions aimed at improving well-being can be useful to tackle the issues surrounding burnout. Specifically, implementing activity-based events (ABEs), which encourages individuals to be mo…	2020	Jan	Workplace Health Saf	68	1	6-12		10.1177/2165079919875731	31544630	#293	Vuong 2020		Possible RCT
Activity in the dorsal ACC causes deterioration of sequential motor performance due to anxiety.	Ganesh G; Minamoto T; Haruno M	Performance anxiety can profoundly affect motor performance, even in experts such as professional athletes and musicians. Previously, the neural mechanisms underlying anxiety-induced performance deterioration have predominantly been investigated for individual one-shot actions. Sports and music, however, are characterized by action sequences, where many individual actions are assembled to develop…	2019	Sep	Nat Commun	10	1	4287		10.1038/s41467-019-12205-6	31537795	#294	Ganesh 2019		Not RCT
The effect of Baduanjin exercise on health-related physical fitness of college students: study protocol for a randomized controlled trial.	Zhao F; Sun S; Xiong J; Zheng G	BACKGROUND: Low health-related physical fitness in college students is a risk factor for future development of cardiovascular diseases at later stages in life, but appropriate exercise is one of the main determinant factors of health-related physical fitness. Previous studies have showed that Baduanjin exercise is beneficial in improving sleep quality, mental health, body flexibility, and body ph…	2019	Sep	Trials	20	1	569		10.1186/s13063-019-3672-1	31533854	#295	Zhao 2019		Possible RCT
Association Between Osteoarthritis and Social Isolation: Data From the EPOSA Study.	Siviero P; Veronese N; Smith T; Stubbs B; Limongi F; Zambon S; Dennison EM; Edwards M; Cooper C; Timmermans EJ; van Schoor NM; van der Pas S; Schaap LA; Denkinger MD; Peter R; Herbolsheimer F; Otero Á; Castell MV; Pedersen NL; Deeg DJH; Maggi S	OBJECTIVE: To determine whether there is an association between osteoarthritis (OA) and incident social isolation using data from the European Project on OSteoArthritis (EPOSA) study. DESIGN: Prospective, observational study with 12 to 18 months of follow-up. SETTING: Community dwelling. PARTICIPANTS: Older people living in six European countries. MEASUREMENTS: Social isolation was assessed using…	2020	Jan	J Am Geriatr Soc	68	1	87-95		10.1111/jgs.16159	31529624	#296	Siviero 2020		Not RCT
Traits of orthorexia nervosa and muscle dysmorphia in Italian university students: a multicentre study.	Gorrasi ISR; Bonetta S; Roppolo M; Abbate Daga G; Bo S; Tagliabue A; Ferraris C; Guglielmetti M; Arpesella M; Gaeta M; Gallé F; Di Onofrio V; Liguori F; Liguori G; Gilli G; Carraro E	PURPOSE: This study aimed to evaluate the prevalence of traits of orthorexia nervosa (ON) and muscle dysmorphia (MD) in a group of undergraduates, investigate the associations between the risk of these conditions and the type of university course attended, the individual characteristics (gender, BMI, amount of physical activity, supplements and medicines use, dieting) and the risk of eating disor…	2020	Oct	Eat Weight Disord	25	5	1413-1423		10.1007/s40519-019-00779-5	31529388	#297	GorrasiISR 2020		Not RCT
[Eating disorders risk assessment on semi-professional male team sports players].	Baldó Vela D; Bonfanti N	Introduction: eating disorders (EDs) are characterized by an extreme concern about body weight and body image. Male team sports players are usually excluded from the population at risk of developing EDs. This exemption can be questioned based on previous studies identifying a great body concern in male team athletes along with a increase of the sport-thinness relation. Objective: to detect EDs sy…	2019	Oct	Nutr Hosp	36	5	1171-1178		10.20960/nh.02630	31516009	#298	BaldóVela 2019		Not RCT
Depressive symptoms and the general health of retired professional footballers compared with the general population in the UK: a case-control study.	Fernandes GS; Parekh SM; Moses J; Fuller CW; Scammell B; Batt ME; Zhang W; Doherty M	OBJECTIVES: To determine the prevalence of depressive symptoms and general health of male ex-professional footballers compared with general population controls. METHODS: 572 retired professional footballers and 500 general population controls in the UK were assessed by postal questionnaire. Anxiety and depressive symptoms were assessed using the Hospital Anxiety and Depression Scale and a thresho…	2019	Sep	BMJ Open	9	9	e030056	ClinicalTrials.gov/NCT02098044ClinicalTrials.gov/NCT02098070	10.1136/bmjopen-2019-030056	31501119	#299	Fernandes 2019		Not RCT
Association of Cavum Septum Pellucidum and Cavum Vergae With Cognition, Mood, and Brain Volumes in Professional Fighters.	Lee JK; Wu J; Bullen J; Banks S; Bernick C; Modic MT; Ruggieri P; Bennett L; Jones SE	IMPORTANCE: Many studies have investigated the imaging findings showing sequelae of repetitive head trauma, with mixed results. OBJECTIVE: To determine whether fighters (boxers and mixed martial arts fighters) with cavum septum pellucidum (CSP) and cavum vergae (CV) have reduced volumes in various brain structures or worse clinical outcomes on cognitive and mood testing. DESIGN, SETTING, AND PART…	2020	Jan	JAMA Neurol	77	1	35-42		10.1001/jamaneurol.2019.2861	31498371	#300	Lee 2020		Possible RCT
Anticipatory Salivary Cortisol and State Anxiety Before Competition Predict Match Outcome in Division I Collegiate Wrestlers.	Cintineo HP; Arent SM	Cintineo, HP and Arent, SM. Anticipatory salivary cortisol and state anxiety before competition predict match outcome in Division I collegiate wrestlers. J Strength Cond Res 33(11): 2905-2908, 2019-Anticipation of exercise and other stressors has been shown to result in physiological and psychological changes, which include increased levels of cortisol and anxiety. Combat sports, in particular, t…	2019	Nov	J Strength Cond Res	33	11	2905-2908		10.1519/JSC.0000000000003376	31490432	#301	Cintineo 2019		Possible RCT
Psychological characteristics in women football players: Skills, mental toughness, and anxiety.	Kristjánsdóttir H; Jóhannsdóttir KR; Pic M; Saavedra JM	Women's football has been far less studied than men's. This work's objectives were to: (1) analyze the differences in psychological skills, mental toughness (MT), and anxiety in women football players according to their level (national team, first division, and second division); and (2) predict those three levels (using a multivariate model) according to the players' psychological skills, mental …	2019	Dec	Scand J Psychol	60	6	609-615		10.1111/sjop.12571	31489980	#302	Kristjánsdóttir 2019		Possible RCT
Active women over 50: study protocol for RCT of a low-dose information and support program to promote physical activity behaviour change.	Wallbank G; Sherrington C; Canning CG; Hassett L; Shepherd R; Richards B; Mackay C; Tiedemann A	BACKGROUND: There is compelling evidence that physical activity has many physical and mental health benefits and can delay the development of disability in older age. However, uptake of this health behaviour is sub-optimal in working women in their middle age. This trial aims to establish the impact of a low-dose information program, incorporating follow-up support using behaviour change techniqu…	2019	Sep	BMC Public Health	19	1	1225		10.1186/s12889-019-7514-6	31484565	#303	Wallbank 2019		Possible RCT
Obesity in youth and adults with intellectual disability in Europe and Eurasia.	Sadowsky M; McConkey R; Shellard A	BACKGROUND: Information about obesity among people with intellectual disability comes mostly from small-scale, national samples in high-income countries. There are limited data from transnational studies. METHOD: BMI scores had been obtained for over 25,000 youth and adults with intellectual disabilities drawn from 60 European and Eurasian countries. Their height and weight had been measured usin…	2020	Mar	J Appl Res Intellect Disabil	33	2	321-326		10.1111/jar.12667	31482623	#304	Sadowsky 2020		Not RCT
Exposure to American Football and Neuropsychiatric Health in Former National Football League Players: Findings From the Football Players Health Study.	Roberts AL; Pascual-Leone A; Speizer FE; Zafonte RD; Baggish AL; Taylor H Jr; Nadler LM; Courtney TK; Connor A; Grashow R; Stillman AM; Marengi DA; Weisskopf MG	BACKGROUND: Former American football players have a higher prevalence of cognitive impairment than that of the US general population. It remains unknown what aspects of playing football are associated with neuropsychiatric outcomes. HYPOTHESIS: It was hypothesized that seasons of professional football, playing position, and experience of concussions were associated with cognition-related quality …	2019	Oct	Am J Sports Med	47	12	2871-2880		10.1177/0363546519868989	31468987	#306	Roberts 2019		Not RCT
Effects of Tai Chi therapy on body mass index and physical index of intellectual disability.	Cha NH; Jeon GE; Cho Y; Sok SR	AIM: Continuous program development and application are necessary in order to manage the health and address the problems of secondary metabolic disorders for people with intellectual disabilities. This study examines the effects of Tai Chi therapy on body mass index (BMI) and physical index among people with intellectual disabilities. METHODS: A quasi-experimental study using a pretest-post-test …	2020	Apr	Jpn J Nurs Sci	17	2	e12292		10.1111/jjns.12292	31465156	#307	Cha 2020		Possible RCT
Cardiovascular Health of Retired Field-Based Athletes: A Systematic Review and Meta-analysis.	McHugh C; Hind K; Davey D; Wilson F	BACKGROUND: Retirement from elite sport participation is associated with decreased physical activity, depression, obesity, and ischemic heart disease. Although engagement in physical activity through sport is recognized as cardioprotective, an estimated one-quarter of deaths in American football players are associated with cardiovascular disease (CVD), predominately in players classified as obese…	2019	Aug	Orthop J Sports Med	7	8	2325967119862750		10.1177/2325967119862750	31457065	#308	McHugh 2019		Not RCT
Detection of testosterone doping in female athletes.	Handelsman DJ; Bermon S	Testosterone doping remains a prevalent and potent form of drug cheating among elite athletes. In men, the urine testosterone (T) to epitestosterone (E) ratio (T/E ratio) can identify administration of exogenous T by its suppression of endogenous T production through strong negative feedback on endogenous T and E production as well as spill over into urine of extra testosterone. However, this mec…	2019	Oct	Drug Test Anal	11	10	1566-1571		10.1002/dta.2689	31454165	#309	Handelsman 2019		Not RCT
Breaking Up Sedentary Behavior Optimally to Enhance Mood.	Giurgiu M; Koch ED; Plotnikoff RC; Ebner-Priemer UW; Reichert M	INTRODUCTION: Experimental evidence shows that breaking-up sedentary behavior is positively associated with positive mental health outcomes. However, whether sedentary breaks influence mood in everyday life is largely unknown. Moreover, it is unclear which break patterns are most beneficial to enhance mood. METHODS: To investigate the degree to which sedentary break patterns influence mood dimens…	2020	Feb	Med Sci Sports Exerc	52	2	457-465		10.1249/MSS.0000000000002132	31453884	#310	Giurgiu 2020		Possible RCT
Association of Concussion Symptoms With Testosterone Levels and Erectile Dysfunction in Former Professional US-Style Football Players.	Grashow R; Weisskopf MG; Miller KK; Nathan DM; Zafonte R; Speizer FE; Courtney TK; Baggish A; Taylor HA; Pascual-Leone A; Nadler LM; Roberts AL	IMPORTANCE: Small studies suggest that head trauma in men may be associated with low testosterone levels and sexual dysfunction through mechanisms that likely include hypopituitarism secondary to ischemic injury and pituitary axonal tract damage. Athletes in contact sports may be at risk for pituitary insufficiencies or erectile dysfunction (ED) because of the high number of head traumas experien…	2019	Dec	JAMA Neurol	76	12	1428-1438		10.1001/jamaneurol.2019.2664	31449296	#311	Grashow 2019		Not RCT
Comprehensive Neuropsychiatric and Cognitive Characterization of Former Professional Football Players: Implications for Neurorehabilitation.	Terpstra AR; Vasquez BP; Colella B; Tartaglia MC; Tator CH; Mikulis D; Davis KD; Wennberg R; Green REA	Objectives: To identify novel targets for neurorehabilitation of people with a remote history of multiple concussions by: (1) comprehensively characterizing neuropsychiatric and cognitive functioning in former professional football players, with a focus on executive functions; (2) distinguishing concussion-related findings from pre-morbid/cohort characteristics of professional football players; a…	2019		Front Neurol	10		712		10.3389/fneur.2019.00712	31447753	#312	Terpstra 2019		Possible RCT
The effects of mindfulness training on competition-induced anxiety and salivary stress markers in elite Wushu athletes: A pilot study.	Mehrsafar AH; Strahler J; Gazerani P; Khabiri M; Sánchez JCJ; Moosakhani A; Zadeh AM	OBJECTIVE: Due to the impact of stress and related psychophysiological responses on competitive performance, psychological interventions that reduce stress and may thus increase athletic performance need to be evaluated. In this pilot study, the effects of a mindfulness-based intervention (MBI) on competitive anxiety, self-confidence and mindfulness, and autonomic and endocrine stress responses t…	2019	Oct	Physiol Behav	210		112655		10.1016/j.physbeh.2019.112655	31437476	#313	Mehrsafar 2019		Possible RCT
A Case Study of Exercise Adherence during Stereotactic Ablative Radiotherapy Treatment in a Previously Active Male with Metastatic Renal Cell Carcinoma.	Hartland MC; Davison K; Nelson MJ; Buckley JD; Parfitt G; Fuller JT	Stereotactic Ablative Radiotherapy (SABR) is increasingly replacing thoracotomy for resection of lung cancers and oligometastatic lung lesions but it is not known whether exercise can be maintained during SABR, the major side-effect of which is fatigue. This case study describes a 57-year-old male who exercised regularly (above American College of Sports Medicine minimum weekly exercise guideline…	2019	Sep	J Sports Sci Med	18	3	462-470			31427868	#314	Hartland 2019		Possible RCT
Benzodiazepine abuse among athletes: Pain relief or just a weapon against insomnia? A clinical case study.	Zamboni L; Lugoboni F; Zandonai T	It is widely recognized that benzodiazepine abuse can potentially induce addiction. Benzodiazepine addiction among athletes is a new and growing phenomenon that we are encountering among our patients. We describe a case of lormetazepam addiction in a female competitive marathon runner. A 30-year-old female elite athlete developed lormetazepam addiction after increasing her daily benzodiazepine do…	2019	Dec	Scand J Med Sci Sports	29	12	1937-1940		10.1111/sms.13540	31419319	#315	Zamboni 2019		Not RCT
Understanding white matter structural connectivity differences between cognitively impaired and nonimpaired active professional fighters.	Mishra VR; Sreenivasan KR; Zhuang X; Yang Z; Cordes D; Banks SJ; Bernick C	Long-term traumatic brain injury due to repeated head impacts (RHI) has been shown to be a risk factor for neurodegenerative disorders, characterized by a loss in cognitive performance. Establishing the correlation between changes in the white matter (WM) structural connectivity measures and neuropsychological test scores might help to identify the neural correlates of the scores that are used in…	2019	Dec	Hum Brain Mapp	40	17	5108-5122		10.1002/hbm.24761	31403734	#316	Mishra 2019		Not RCT
Increased Risk of Musculoskeletal Disorders and Mental Health Problems in Retired Professional Jockeys: A Cross-Sectional Study.	Mackinnon AL; Jackson K; Kuznik K; Turner A; Hill J; Davies MAM; Jones ME; Delmestri A; Sanchez-Santos MT; Newton J	To examine the prevalence of chronic disease and mental health problems in retired professional, male jockeys compared to an age-matched reference population. A cross-sectional study comparing data from a cohort of retired professional jockeys with an age-matched general population sample. Male participants (age range: 50-89 years old) were used to compare health outcomes of self-reported physici…	2019	Oct	Int J Sports Med	40	11	732-738		10.1055/a-0902-8601	31390657	#317	Mackinnon 2019		Not RCT
Estimated Age of First Exposure to Contact Sports Is Not Associated with Greater Symptoms or Worse Cognitive Functioning in Male U.S. Service Academy Athletes.	Caccese JB; Iverson GL; Cameron KL; Houston MN; McGinty GT; Jackson JC; O'Donnell P; Pasquina PF; Broglio SP; McCrea M; McAllister T; Buckley TA	This study examined the association between estimated age of first exposure (eAFE) to contact sport participation and neurocognitive performance and symptom ratings in U.S. service academy National Collegiate Athletic Association (NCAA) athletes. Male cadets (N = 891), who participate in lacrosse (n = 211), wrestling (n = 170), ice hockey (n = 81), soccer (n = 119), rugby (n = 10), or non-contact…	2020	Jan	J Neurotrauma	37	2	334-339		10.1089/neu.2019.6571	31375052	#318	Caccese 2020		Possible RCT
Differences in the Levels of Physical Activity, Mental Health, and Quality of Life of Elderly Koreans with Activity-Limiting Disabilities.	Lee K; So WY	Purpose: This study aimed to analyze the differences in physical activity, mental health, and quality of life between the elderly without activity-limiting disabilities and in elderly with activity-limiting disabilities, stratified by medical category. Methods: A total of 1504 elders aged 65-80 who responded to the 2016 Korea National Health and Nutrition Examination Survey were the participants …	2019	Jul	Int J Environ Res Public Health	16	15			10.3390/ijerph16152736	31370296	#319	Lee 2019		Not RCT
The Comparison of Psychological Characteristics between Korean and Japanese Women Pro-Basketball Players.	Ha EJ; Kang KD; Han DH	OBJECTIVE: Korea (ranked 16th) and Japan (ranked 13th) show similar rankings, skills, and performance in basketball. However, the countries differ in size and the number of players in the national women's basketball system. The current study aimed to compare the psychological factors (anxiety, and temperament and character) and the national teams' players' characteristics between 80 Korean (WKBL …	2019	Jul	Psychiatry Investig	16	7	524-531		10.30773/pi.2019.04.25.1	31352734	#322	Ha 2019		Not RCT
The Female Athlete Body project study: 18-month outcomes in eating disorder symptoms and risk factors.	Stewart TM; Pollard T; Hildebrandt T; Wesley NY; Kilpela LS; Becker CB	OBJECTIVE: To evaluate the efficacy of the Female Athlete Body project (FAB) in reducing eating disorder (ED) symptoms and risk factors. METHOD: This study was a community participatory three-site, two-arm, cluster randomized controlled trial (RCT). Female collegiate athletes (N = 481) were randomly assigned by team to the FAB intervention, a behavioral ED risk factor reduction program, or a wait…	2019	Nov	Int J Eat Disord	52	11	1291-1300	ClinicalTrials.gov/NCT01735994	10.1002/eat.23145	31350934	#323	Stewart 2019		Possible RCT
Social cohesion and peer acceptance predict student-athletes' attitudes toward health-risk behaviors: A within- and between-group investigation.	Graupensperger S; Benson AJ; Bray BC; Evans MB	OBJECTIVES: Collegiate student-athletes often engage in health-risk behaviors such as alcohol misuse and hazing, but the literature in this domain lacks evidence pertaining to how peers shape attitudes towards such behaviors. We investigated how peer acceptance and social cohesion relate to attitudes towards alcohol use, marijuana use, drinking and driving, playing through a concussion, performan…	2019	Dec	J Sci Med Sport	22	12	1280-1286		10.1016/j.jsams.2019.07.003	31349958	#324	Graupensperger 2019		Possible RCT
Body Image Among Elite Rugby Union Players.	Gibson C; Hindle C; McLay-Cooke R; Slater J; Brown R; Smith B; Baker D; Healey P; Black K	Gibson, C, Hindle, C, McLay-Cooke, R, Slater, J, Brown, R, Smith, B, Baker, D, Healey, P, and Black, K. Body image among elite rugby union players. J Strength Cond Res 33(8): 2217-2222, 2019-There is limited information on the risk of eating disorders (EDs) and body image of elite male athletes. However, research studies suggest that there are some athletes who have poor body image and they may b…	2019	Aug	J Strength Cond Res	33	8	2217-2222		10.1519/JSC.0000000000002312	31343602	#325	Gibson 2019		Not RCT
Reduced social participation among seniors with self-reported visual impairment and glaucoma.	Jin S; Trope GE; Buys YM; Badley EM; Thavorn K; Yan P; Nithianandan H; Jin YP	OBJECTIVE: Social participation benefits health. We assessed the relationship between self-reported visual impairment (VI) and glaucoma versus seniors' social participation. METHODS: Data from individuals aged ≥65 years responding to the Canadian Community Health Survey Healthy Aging 2008/2009 (n = 16,369) was analyzed. Participation in eight social activities by seniors with and without self-rep…	2019		PLoS One	14	7	e0218540		10.1371/journal.pone.0218540	31335896	#327	Jin 2019		Possible RCT
Longitudinal change of sleep timing: association between chronotype and longevity in older adults.	Didikoglu A; Maharani A; Payton A; Pendleton N; Canal MM	Evening-oriented sleep timing preferences have been associated with risk of diabetes, cardiovascular diseases, obesity, psychiatric disorders, and increased mortality. This research aims to explore the relationship between diurnal preferences (chronotype), daily habits, metabolic health, and mortality, using longitudinal data from The University of Manchester Longitudinal Study of Cognition in No…	2019	Sep	Chronobiol Int	36	9	1285-1300		10.1080/07420528.2019.1641111	31328571	#328	Didikoglu 2019		Not RCT
Multivariate Base Rates of Low Scores and Reliable Decline on ImPACT in Healthy Collegiate Athletes Using CARE Consortium Norms.	Houck ZM; Asken BM; Bauer RM; Kontos AP; McCrea MA; McAllister TW; Broglio SP; Clugston JR	OBJECTIVES: To describe multivariate base rates (MBRs) of low scores and reliable change (decline) scores on Immediate Post-Concussion Assessment and Cognitive Testing (ImPACT) in college athletes at baseline, as well as to assess MBR differences among demographic and medical history subpopulations. METHODS: Data were reported on 15,909 participants (46.5% female) from the NCAA/DoD CARE Consortiu…	2019	Oct	J Int Neuropsychol Soc	25	9	961-971		10.1017/S1355617719000729	31272517	#329	Houck 2019		Possible RCT
Addressing mental health in elite athletes as a vehicle for early detection and intervention in the general community.	Walton CC; Purcell R; Rice S	Recent scientific literature in addition to increased media attention has highlighted the important role of mental health in elite athletes. Often defined by terms such as "mental toughness", athletes are now becoming more open to discussing the role of anxiety, depression and other psychologically distressing processes that are intertwined with their time both during and after elite sport. In li…	2019	Dec	Early Interv Psychiatry	13	6	1530-1532		10.1111/eip.12857	31264781	#330	Walton 2019		Not RCT
Relationship of different domains of physical activity practice with health-related quality of life among community-dwelling older people: a cross-sectional study.	Scarabottolo CC; Cyrino ES; Nakamura PM; Tebar WR; Canhin DDS; Gobbo LA; Christofaro DGD	OBJECTIVE: To analyse the association between different domains of physical activity (PA) and health-related domains of health-related quality of life (HRQoL) in older adults, independent of confounding variables. DESIGN: Cross-sectional study. PARTICIPANTS: In total, 400 individuals 60 years or above were randomly selected to participate in the study. PRIMARY AND SECONDARY OUTCOME MEASURES: PA w…	2019	Jun	BMJ Open	9	6	e027751		10.1136/bmjopen-2018-027751	31253620	#331	Scarabottolo 2019		Possible RCT
Diving, cannabis use, and techniques of neutralisation: exploring how divers rationalise cannabis use.	Martin JH; Van Wijk CH; Bowden WJ	BACKGROUND: Diving medicine literature often regards the use of cannabis as a potential contra-indicator for fitness to dive. With that said, there has been no empirical research done with cannabis-using divers to examine how they subjectively understand and construct the risks that their cannabis use may have on their diving. This study explored how cannabis-using divers rationalise the pejorati…	2019		Int Marit Health	70	2	88-94		10.5603/IMH.2019.0014	31237667	#332	Martin 2019		Not RCT
Correlates of lifetime cannabis use and cannabis use severity in a Canadian university sample.	Mader J; Smith JM; Afzal AR; Szeto ACH; Winters KC	This study aimed to broaden previous investigations of correlates of lifetime cannabis use and problematic cannabis use among post-secondary students by examining the novel and contemporary issues of medicinal use and deep inhalation practices. The sample included 2212 undergraduate and graduate post-secondary students from Alberta, Canada, who completed the University of Calgary's Campus Experie…	2019	Nov	Addict Behav	98		106015		10.1016/j.addbeh.2019.06.004	31233947	#334	Mader 2019		Not RCT
Female Athlete Body Project Intervention with Professional Dancers: A Pilot Trial.	Gorrell S; Schaumberg K; Boswell JF; Hormes JM; Anderson DA	As aesthetic athletes, professional dancers have increased vulnerability for eating disorders (EDs), with three times higher risk than non-dancers. Among ballet dancers, generalized risk for EDs associated with internalization of western cultural female beauty ideals is compounded by idealization of a ballet-specific body ideal, a combination that confers unique vulnerability for eating pathology…	2021	Jan-Feb	Eat Disord	29	1	56-73		10.1080/10640266.2019.1632592	31232675	#335	Gorrell 2021		Possible RCT
Effects of State Anxiety and Ego Depletion on Performance Change in Golf Putting: A Hierarchical Linear Model Application.	Shin M; Kim Y; Park S	This study employed a hierarchical linear model analysis to examine the effects of ego depletion and state anxiety on performance changes in golf putting. We randomly assigned 51 female college students with no previous golf putting experience to either an ego-depletion (experimental) group (n = 26) or a non-ego-depletion (control) group (n = 25). Putting performance changes over repeated trials …	2019	Oct	Percept Mot Skills	126	5	904-921		10.1177/0031512519856970	31219404	#336	Shin 2019		Possible RCT
College Warrior Athlete Initiative and academic nursing.	Burgess AW; Thabault P; Kiernan L; Flaherty E; Leestma K	The College Warrior Athlete Initiative (CWAI) determined if a key element of military occupational culture, referred to as the "battle-buddy" concept of pairing college athletes with veterans, could be applied to Student Service Members/Veterans (SSM/V) health promotion. Participants: Fifty veterans of fifty-seven enrolled completed the program in seven separate cohorts between 2016 and 2017. Met…	2020	Nov-Dec	J Am Coll Health	68	8	839-846		10.1080/07448481.2019.1621319	31188083	#337	Burgess 2020		Possible RCT
Contact sport participation and chronic traumatic encephalopathy are associated with altered severity and distribution of cerebral amyloid angiopathy.	Standring OJ; Friedberg J; Tripodis Y; Chua AS; Cherry JD; Alvarez VE; Huber BR; Xia W; Mez J; Alosco ML; Nicks R; Mahar I; Pothast MJ; Gardner HM; Meng G; Palmisano JN; Martin BM; Dwyer B; Kowall NW; Cantu RC; Goldstein LE; Katz DI; Stern RA; McKee AC; Stein TD	Cerebral amyloid angiopathy (CAA) consists of beta-amyloid deposition in the walls of the cerebrovasculature and is commonly associated with Alzheimer's disease (AD). However, the association of CAA with repetitive head impacts (RHI) and with chronic traumatic encephalopathy (CTE) is unknown. We evaluated the relationship between RHI from contact sport participation, CTE, and CAA within a group o…	2019	Sep	Acta Neuropathol	138	3	401-413		10.1007/s00401-019-02031-x	31183671	#338	Standring 2019		Not RCT
Female Volleyball Players Are More Prone to Cortisol Anticipatory Stress Response than Sedentary Women.	Dziembowska I; Wójcik M; Hołyńska-Iwan I; Litwic-Kaminska K; Słomka A; Żekanowska E	Background and Objectives: Top-level sports performance places heavy physical and psychological demands on elite-level athletes, which can be a source of increased levels of stress. Therefore, high-level volleyball players may present altered cardiovascular and endocrinological stress response during stressful events. Although many previous studies have examined the response to stress on athletes…	2019	Jun	Medicina (Kaunas)	55	6			10.3390/medicina55060258	31181812	#339	Dziembowska 2019		Possible RCT
Association between oral health-related quality of life and depressive symptoms in Chinese college students: Fitness Improvement Tactics in Youths (FITYou) project.	Zhang Z; Tian Y; Zhong F; Li CF; Dong SM; Huang Y; Liu XE; Huang C	BACKGROUND: This study aimed to investigate a gender-specific association between oral health-related quality of life (OHRQoL) and depressive symptoms in college students, as there are limited relevant studies conducted among youths. METHODS: In 2017, a cross-sectional study of 3461 Chinese college students was conducted in Shenyang, China. OHRQoL and depressive symptoms were screened by a 14-ite…	2019	Jun	Health Qual Life Outcomes	17	1	96		10.1186/s12955-019-1163-4	31164136	#340	Zhang 2019		Possible RCT
Multisystem afflictions in former National Football League players.	Morris TP; McCracken C; Baggish A; Weisskopf M; Zafonte R; Taylor HA; Nadler LM; Speizer FE; Pascual-Leone A	BACKGROUND: The long-term health consequences of participation in American style football (ASF) are not well understood. METHODS: We conducted a retrospective cohort study of men who had played in the NFL after 1960. Participants were studied using a standardized self-administered questionnaire designed to determine both the exposure history to ASF and the prevalence of chronic pain, sleep apnea,…	2019	Aug	Am J Ind Med	62	8	655-662		10.1002/ajim.22992	31134638	#341	Morris 2019		Not RCT
Neuroendocrine Whiplash: Slamming the Breaks on Anabolic-Androgenic Steroids Following Repetitive Mild Traumatic Brain Injury in Rats May Worsen Outcomes.	Tabor J; Collins R; Debert CT; Shultz SR; Mychasiuk R	Sport-related concussion is an increasingly common injury among adolescents, with repetitive mild traumatic brain injuries (RmTBI) being a significant risk factor for long-term neurobiological and psychological consequences. It is not uncommon for younger professional athletes to consume anabolic-androgenic steroids (AAS) in an attempt to enhance their performance, subjecting their hormonally sen…	2019		Front Neurol	10		481		10.3389/fneur.2019.00481	31133974	#342	Tabor 2019		Possible RCT
Insomnia and daytime sleepiness: risk factors for sports-related concussion.	Raikes AC; Athey A; Alfonso-Miller P; Killgore WDS; Grandner MA	OBJECTIVE/BACKGROUND: Poor quality and inadequate sleep are associated with impaired cognitive, motor, and behavioral components of sport performance and increased injury risk. While prior work identifies sports-related concussions as predisposing factors for poor sleep, the role of sleep as a sports-related concussion risk factor is unknown. The purpose of this study was to quantify the effect o…	2019	Jun	Sleep Med	58		66-74		10.1016/j.sleep.2019.03.008	31132574	#343	Raikes 2019		Possible RCT
The Game of Life soccer program: Effect on skills, physical fitness and mobility in persons with intellectual disability and autism spectrum disorder.	Barak S; Oz M; Dagan N; Hutzler Y	BACKGROUND: Soccer is the world's most popular sport. The present authors evaluated the effect of the Game of Life (GOL) soccer initiative on soccer skills, fitness and mobility of adults with intellectual disability (ID) and autism spectrum disorder (ASD). METHODS: The programme is comprised of once-weekly sessions. OUTCOMES: soccer skills, fitness and mobility. Effectiveness was evaluated using…	2019	Nov	J Appl Res Intellect Disabil	32	6	1401-1411		10.1111/jar.12620	31124217	#344	Barak 2019		Possible RCT
Risk factors of stress fractures due to the female athlete triad: Differences in teens and twenties.	Nose-Ogura S; Yoshino O; Dohi M; Kigawa M; Harada M; Hiraike O; Onda T; Osuga Y; Fujii T; Saito S	BACKGROUND: The female athlete triad (Triad), defined by the American College of Sports Medicine as low energy availability (LEA) with or without disordered eating, menstrual dysfunction, and low bone mineral density (BMD), is associated with stress fractures and athletes aged 16-17 years are most susceptible. PURPOSE: To examine whether the Triad increases the risk of stress fractures, athletes …	2019	Oct	Scand J Med Sci Sports	29	10	1501-1510		10.1111/sms.13464	31100189	#345	Nose-Ogura 2019		Possible RCT
Effect of watching professional baseball at a stadium on health-related outcomes among Japanese older adults: A randomized controlled trial.	Kawakami R; Sawada SS; Ito T; Gando Y; Fukushi T; Yoshino A; Kurita S; Oka K; Sakamoto S; Higuchi M	AIM: Watching sports at stadiums can have a favorable impact on health-related outcomes in older adults. We examined the effect of watching professional baseball at a ballpark on older adults' health-related outcomes. METHODS: A total fo 58 participants aged 65-85 years were randomized into a spectator group (n = 29) and waiting-list group (n = 29). During the 2-month intervention, there were 21 …	2019	Aug	Geriatr Gerontol Int	19	8	717-722		10.1111/ggi.13687	31099167	#346	Kawakami 2019		Possible RCT
Does an Accelerated Program Give Equivalent Results in Both Elite Athletes and Nonathletes?	Feyzioğlu Ö; Öztürk Ö; Sirmen B; Muğrabi S	CONTEXT: Although many researchers have investigated the functional outcomes of different accelerated rehabilitation programs after anterior cruciate ligament reconstruction (ACLR), the functional results of the same accelerated rehabilitation program following ACLR applied for both elite athletes and nonathletes have not yet been investigated. OBJECTIVE: To examine the effects of the same accele…	2020	Jul	J Sport Rehabil	29	5	572-577		10.1123/jsr.2018-0346	31094619	#349	FeyzioğluÖ 2020		Possible RCT
Physical and Physiological Determinants of Rock Climbing.	MacKenzie R; Monaghan L; Masson RA; Werner AK; Caprez TS; Johnston L; Kemi OJ	PURPOSE: Rock climbing performance relies on many characteristics. Herein, the authors identified the physical and physiological determinants of peak performance in rock climbing across the range from lower grade to elite. METHODS: Forty four male and 33 female climbers with onsight maximal climbing grades 5a-8a and 5a-7b+, respectively, were tested for physical, physiological, and psychological …	2020	Feb	Int J Sports Physiol Perform	15	2	168-179		10.1123/ijspp.2018-0901	31094249	#350	MacKenzie 2020		Possible RCT
The Montreal Cognitive Assessment as a Cognitive Screening Tool in Athletes.	Debert CT; Stilling J; Wang M; Sajobi T; Kowalski K; Benson BW; Yeates K; Dukelow SP	BACKGROUND: The Montreal Cognitive Assessment (MoCA) is a cognitive screening tool known to accurately measure mild cognitive impairment (MCI) in many different neurological populations. OBJECTIVE: We aimed to determine whether a sport-related concussion (SRC) history and other concussion modifiers influence global cognitive function in high-performance athletes. METHODS: A cross-sectional study …	2019	May	Can J Neurol Sci	46	3	311-318		10.1017/cjn.2019.18	31084666	#352	Debert 2019		Not RCT
Elevated cerebrospinal fluid total tau in former professional athletes with multiple concussions.	Taghdiri F; Multani N; Tarazi A; Naeimi SA; Khodadadi M; Esopenko C; Green R; Colella B; Wennberg R; Mikulis D; Davis KD; Goswami R; Tator C; Levine B; Tartaglia MC	OBJECTIVE: To identify CSF biomarkers that are related to decreased white matter (WM) integrity and poor cognitive performance in former professional athletes with a history of multiple concussions. METHODS: Concentrations of phosphorylated tau181, total tau (t-tau), and β-amyloid in the CSF were measured in 3 groups: 22 former professional athletes with multiple concussions (mean ± SD age 55.9 ±…	2019	Jun	Neurology	92	23	e2717-e2726		10.1212/WNL.0000000000007608	31068482	#353	Taghdiri 2019		Possible RCT
Preliminary normative study of ImPACT® in Finnish professional male ice hockey players.	Vartiainen MV; Peltonen K; Holm A; Koskinen S; Iverson GL; Hokkanen L	Assessment of cognition is an important part of concussion management. The common paradigm of baseline and postinjury evaluations is recommended but due to the often lacking baseline data, reliable normative values are needed. The Immediate Post-Concussion Assessment and Cognitive Testing (ImPACT®) battery is a widely used method of cognitive assessment offering several language options. There ar…	2021	Jan-Feb	Appl Neuropsychol Adult	28	1	53-59		10.1080/23279095.2019.1592175	31043082	#354	Vartiainen 2021		Possible RCT
Multifactorial intervention for hip and pelvic fracture patients with mild to moderate cognitive impairment: study protocol of a dual-centre randomised controlled trial (OF-CARE).	Dautel A; Eckert T; Gross M; Hauer K; Schäufele M; Lacroix A; Hendlmeier I; Abel B; Pomiersky R; Gugenhan J; Büchele G; Reber KC; Becker C; Pfeiffer K	BACKGROUND: A hip or pelvic fracture is a major fall-related injury which often causes a decline in mobility performance and physical activity. Over 40% of patients with hip fracture have cognitive impairment or dementia and poorer rehabilitation outcomes than those without cognitive impairment. In this subgroup, there is a lack of evidence on the best practices supporting recovery. The main aim …	2019	Apr	BMC Geriatr	19	1	125	DRKS/DRKS00008863ISRCTN/ISRCTN69957256	10.1186/s12877-019-1133-z	31039754	#355	Dautel 2019		Possible RCT
The Relations Among Depression, Cognition, and Brain Volume in Professional Boxers: A Preliminary Examination Using Brief Clinical Measures.	Lee B; Bennett LL; Bernick C; Shan G; Banks SJ	OBJECTIVE: Depression, neuropathology, and cognitive decline are commonly observed with repetitive head injuries (RHIs). We examined whether in boxers (a) clinically significant depression is associated with structural brain changes and cognition; (b) minimal symptoms of depression moderate the relations among RHI and brain volumes and cognition; and (c) baseline depression is associated with lon…	2019	Nov/Dec	J Head Trauma Rehabil	34	6	E29-E39		10.1097/HTR.0000000000000495	31033751	#356	Lee 2019		Possible RCT
Menstrual Cycle Disorders in Professional Female Rhythmic Gymnasts.	Czajkowska M; Plinta R; Rutkowska M; Brzęk A; Skrzypulec-Plinta V; Drosdzol-Cop A	The aim of this research was to compare menstrual cycles, menstrual disorders, and the prevalence of premenstrual syndrome (PMS)and premenstrual dysphoric disorder (PMDD) in professional female gymnasts and their peers who donot practice any sport, and to identify factors causing a predisposition to premenstrual tension syndrome and premenstrual dysphoric disorders in both groups. The prospective…	2019	Apr	Int J Environ Res Public Health	16	8			10.3390/ijerph16081470	31027248	#357	Czajkowska 2019		Not RCT
A randomized controlled trial on the impact of moderate-intensity continuous aerobic exercise on the depression status of middle-aged patients with congestive heart failure.	Abdelbasset WK; Alqahtani BA	BACKGROUND: Depression prevalence rates in congestive heart failure (CHF) patients have increased in the last few years. Depression is a leveled and independent risk factor for hospital readmission, decreased function, and patient mortality for patients with CHF. Major depressive disorder can be diagnosed in CHF patients who frequently suffer from sleeplessness, fatigue, and neurovegetative manif…	2019	Apr	Medicine (Baltimore)	98	17	e15344		10.1097/MD.0000000000015344	31027110	#358	Abdelbasset 2019		Possible RCT
The Relationship between Perceived Coaching Behaviors, Competitive Trait Anxiety, and Athlete Burnout: A Cross-Sectional Study.	Cho S; Choi H; Kim Y	Athletes possibly experience a great deal of stress which may cause anxiety and burnout. Athletes' perceptions of their coaches' behaviors influence their performance and psychological well-being. The purpose of this study is to investigate the relationship between athletes' perception of their coaches' coaching behaviors and burnout, and also to examine the medication effects of competitive trai…	2019	Apr	Int J Environ Res Public Health	16	8			10.3390/ijerph16081424	31010073	#359	Cho 2019		Possible RCT
Patient expectations of a new treatment for eating disorders combining guided physical exercise and dietary therapy: an interview study of women participating in a randomised controlled trial at the Norwegian School of Sport Sciences.	Pettersen G; Rosenvinge JH; Skomakerstuen T; Sordal S; Mathisen TF; Sundgot-Borgen J	OBJECTIVES: To study the expectations women with bulimia nervosa (BN) or binge eating disorder (BED) had to a new treatment programme based on guided physical exercise and dietary therapy. DESIGN AND PARTICIPANTS: Semistructured interviews were conducted with six women with BN and four women with BED following a group-based therapy programme. Transcribed interviews were analysed using a text-cond…	2019	Apr	BMJ Open	9	4	e025344	ClinicalTrials.gov/NCT02079935	10.1136/bmjopen-2018-025344	31005919	#360	Pettersen 2019		Possible RCT
Brazilian Jiu Jitsu Training for US Service Members and Veterans with Symptoms of PTSD.	Willing AE; Girling SA; Deichert R; Wood-Deichert R; Gonzalez J; Hernandez D; Foran E; Sanberg PR; Kip KE	INTRODUCTION: The United States has been actively involved in major armed conflicts over the last 15 years. As a result, a significant proportion of active duty service personnel and returning veterans have endured combat, putting them at risk for developing post-traumatic stress disorder (PTSD), a disabling disorder that may occur after exposure to a traumatic event. Current therapies often requ…	2019	Dec	Mil Med	184	11-12	e626-e631		10.1093/milmed/usz074	31004163	#361	Willing 2019		Possible RCT
Effects of mental and physical performance on attention, anger control and sleep quality.	Ucuz İ; Kayhan Tetik B; Öncü EH; Demiralp İ	PURPOSE: This study aimed to determine the effective parameters on individual working performance, daily working order, and even on choosing a vocation. DESIGN AND METHODS: This prospective study was conducted on 288 students from İnönü University Medical School and Physical Education Vocational High School by applying the evaluation form, the Multidimensional Anger Scale, the Wender Utah Attenti…	2019	Oct	Perspect Psychiatr Care	55	4	632-635		10.1111/ppc.12382	30990902	#362	Ucuzİ 2019		Possible RCT
Tailgating Protective Behavioral Strategies Mediate the Effects of Positive Alcohol Outcome Expectancies on Game Day Drinking.	Anthenien AM; Fredrickson G; Riggs NR; Conner BT; Jurica J; Neighbors C	Although a growing body of evidence suggests protective behavioral strategies are associated with lower alcohol use among college students, we know little about what contributes to students' decisions to use these strategies. Alcohol outcome expectancies have been associated with alcohol use among college students, and may contribute to their decisions to use protective behavioral strategies whil…	2019	Jun	J Prim Prev	40	3	357-365		10.1007/s10935-019-00548-1	30989575	#363	Anthenien 2019		Possible RCT
Young Pacific Male Rugby Players' Perceptions and Experiences of Mental Wellbeing.	Marsters C; Tiatia-Seath J	Recent studies and increased media reporting across Australasia have linked young Pacific maleelite athletes to depression, suicide, and other adverse mental health-related events. Despite these accounts,little is known about the way this group experience emotions and mental wellbeing. The aim of this studywas to explore young Pacific male athletes' perceptions and experiences of emotions and men…	2019	Apr	Sports (Basel)	7	4			10.3390/sports7040083	30959847	#364	Marsters 2019		Not RCT
A season long investigation into the effects of injury, match selection and training load on mental wellbeing in professional under 23 soccer players: A team case study.	Abbott W; Brownlee TE; Harper LD; Naughton RJ; Richardson A; Clifford T	Abstract This study examined the influence of injury, match selection and training load on mental wellbeing (MW) in a squad of professional soccer players. Using a longitudinal design, twenty-five male soccer players (age, 20 ± 1 years, height, 1.80 ± 5.79 m, body mass 76.33 ± 7.52 kg) from the under 23 squad playing in the Premier League 2 division in the UK completed the Warwick-Edinburgh Menta…	2019	Oct	Eur J Sport Sci	19	9	1250-1256		10.1080/17461391.2019.1600586	30955458	#365	Abbott 2019		Possible RCT
Structural brain characteristics of anabolic-androgenic steroid dependence in men.	Hauger LE; Westlye LT; Fjell AM; Walhovd KB; Bjørnebekk A	AIM: To identify differences in brain morphology between dependent and non-dependent male anabolic-androgenic steroid (AAS) users. DESIGN: This study used cross-sectional data from a longitudinal study on male weightlifters. PARTICIPANTS: Oslo University Hospital, Norway. SETTING: Eighty-one AAS users were divided into two groups; AAS-dependent (n = 43) and AAS-non-dependent (n = 38). MEASUREMENT…	2019	Aug	Addiction	114	8	1405-1415		10.1111/add.14629	30955206	#366	Hauger 2019		Not RCT
Psychological factors associated with functional recovery among patients with a peripheral arterial disease after lower extremity bypass.	Wongkongkam K; Thosingha O; Ruangsetakit C; Phuntep K; Tonklai S	Functional recovery, described by walking ability, is one of the significant outcomes for patients with peripheral arterial disease (PAD) after lower extremity bypass. Little is known about associated factors that help to improve this outcome. The purpose of this study was to examine factors associated with functional recovery among patients with PAD after lower extremity bypass, such as postoper…	2019	Mar	J Vasc Nurs	37	1	3-10		10.1016/j.jvn.2018.10.004	30954196	#367	Wongkongkam 2019		Possible RCT
ECG-based cardiac screening programs: Legal, ethical, and logistical considerations.	Orchard JJ; Neubeck L; Orchard JW; Puranik R; Raju H; Freedman B; La Gerche A; Semsarian C	Screening asymptomatic people with a resting electrocardiogram (ECG) has been theorized to detect latent cardiovascular disease. However, resting ECG screening is not recommended for numerous populations, such as asymptomatic middle-aged (sedentary) people, as it is not sufficiently sensitive to detect coronary artery disease. While the issues raised in this article are largely common to all scre…	2019	Oct	Heart Rhythm	16	10	1584-1591		10.1016/j.hrthm.2019.03.025	30930331	#369	Orchard 2019		Not RCT
Confirmatory factor analysis and measurement invariance of the eating disorders examination-questionnaire across four male samples in Argentina.	Compte EJ; Nagata JM; Sepúlveda AR; Schweiger S; Sbdar LS; Silva BC; Bressan M; Rivas A; Menga S; Cortes C; Bidacovich G; López PL; Muiños R; Rutsztein G; Torrente F; Murray SB	OBJECTIVE: The eating disorder examination-questionnaire (EDE-Q) is among the most widely used instruments in eating disorder research and clinical practice. However, the underlying structure remains a source of confusion, and contradictory results have emerged in studies among male populations. In the current study, we examined previously proposed models of EDE-Q structure in four community samp…	2019	Jun	Int J Eat Disord	52	6	740-745		10.1002/eat.23075	30912863	#370	Compte 2019		Not RCT
Psychosocial experiences of concussed collegiate athletes: The role of emotional support in the recovery process.	Wayment HA; Huffman AH	Objective: Understand from whom concussed football players seek and receive emotional support, and whether this support is associated with injury perceptions. Participants: Football players (N = 26) from three NCAA Division I programs. Methods: With approval from the head athletic trainer, concussed athletes (2017 season) completed short surveys within 4-6 days of diagnosis and when cleared to re…	2020	May-Jun	J Am Coll Health	68	4	438-443		10.1080/07448481.2019.1577863	30908165	#371	Wayment 2020		Possible RCT
Promoting physical activity in vulnerable adults 'at risk' of homelessness: a randomised controlled trial protocol.	Stringer C; Loosemore M; Moller E; Jackson SE; López-Sánchez GF; Firth J; Johnstone J; Stubbs B; Vancampfort D; Smith L	INTRODUCTION: People who are homeless, or at risk of homelessness, have substantially poorer health. Sustained and regular participation in physical activity is beneficial for both mental and physical health. Limited data suggest that levels of physical activity in the homeless and those at risk of homelessness are low, and access to community-based exercise is limited or non-existent for this po…	2019	Mar	BMJ Open	9	3	e026466		10.1136/bmjopen-2018-026466	30904872	#372	Stringer 2019		Possible RCT
Polydrug use and polydrug markets amongst image and performance enhancing drug users: Implications for harm reduction interventions and drug policy.	Salinas M; Floodgate W; Ralphs R	BACKGROUND: Over the past two decades, the use of image and performance enhancing drugs (IPEDs) has increased significantly. Once largely confined to professional athletes, IPED use has transcended the elite sporting arena and is now predominantly found among non-elite, recreational gym users. This paper presents research findings from a qualitative study of IPED use and supply in a 'hardcore' bo…	2019	May	Int J Drug Policy	67		43-51		10.1016/j.drugpo.2019.01.019	30884355	#373	Salinas 2019		Not RCT
Prevalence of disordered eating in elite female athletes in team sports in Greece.	Kampouri D; Kotopoulea-Nikolaidi M; Daskou S; Giannopoulou I	The purpose of the study was to assess (a) the prevalence of disordered eating (DE) in elite female team sports players compared to non-athletes and (b) to compare DE prevalence in elite female players in basketball, volleyball and water polo. One hundred and seventy-five females were recruited (age 23.10 ± 5.4, BMI 21.85 ± 2.3 kg/m(2)), 53 were elite basketball players, 42 were elite volleyball …	2019	Oct	Eur J Sport Sci	19	9	1267-1275		10.1080/17461391.2019.1587520	30880593	#374	Kampouri 2019		Not RCT
Multi-stakeholder perspectives on perceived wellness of Special Olympics athletes.	Hamdani Y; Yee T; Oake M; McPherson AC	BACKGROUND: Research to date with children and youth with intellectual and developmental disabilities (IDD) has previously focused upon specific aspects of health (e.g., physical activity, nutrition). A broader focus on 'wellness' takes a positive approach to health by addressing how individuals can lead meaningful lives by focusing on their unique strengths and resources across multiple wellness…	2019	Jul	Disabil Health J	12	3	422-430		10.1016/j.dhjo.2019.01.009	30862434	#375	Hamdani 2019		Not RCT
Association of serotoninergic pathway gene variants with elite athletic status in the Polish population.	Peplonska B; Safranow K; Adamczyk J; Boguszewski D; Szymański K; Soltyszewski I; Barczak A; Siewierski M; Ploski R; Sozanski H; Zekanowski C	Genetic factors are known to influence sport performance. The aim of the present study was to assess genetic variants in genes coding for proteins potentially modulating activity of brain emotion centres in a group of 621 elite athletes (212 endurance, 183 power and 226 combat athletes) and 672 sedentary controls. Ten statistically significant variants were identified in genes encoding elements o…	2019	Jul	J Sports Sci	37	14	1655-1662		10.1080/02640414.2019.1583156	30836829	#376	Peplonska 2019		Not RCT
Effects of a Soccer Tournament on the Psychohormonal States of Collegiate Female Players.	Broodryk A; Pienaar C; Edwards D; Sparks M	Broodryk, A, Pienaar, C, Edwards, D, and Sparks, M. Effects of a soccer tournament on the psychohormonal states of collegiate female players. J Strength Cond Res 35(7): 1873-1884, 2021-A gap exists in the literature concerning the connection between soccer players' hormonal and psychological responses when playing a tournament, or even a match, and its outcome (victory or defeat). This study eval…	2021	Jul	J Strength Cond Res	35	7	1873-1884		10.1519/JSC.0000000000002993	30817371	#377	Broodryk 2021		Possible RCT
King Devick computerized neurocognitive test scores in professional football players with learning and attentional disabilities.	Mrazik M; Naidu D; Borza C; Kobitowich T; Shergill S	OBJECTIVE: This study examined outcomes from the King Devick (K-D) in athletes with Learning Disabilities (LD) and attention disorders (ADHD). METHODS: A total of 574 professional football players from the Canadian Football League (CFL) completed baseline evaluations with computerized neurocognitive testing (CNT) prior to the 2016 competitive season. Player age, education, history of concussion, …	2019	Apr	J Neurol Sci	399		140-143		10.1016/j.jns.2019.02.020	30807981	#378	Mrazik 2019		Possible RCT
Physical and Mental Health Experiences among African American College Students.	Barnett TM; McFarland A; Miller JW; Lowe V; Hatcher SS	Transitioning from home to college life can lead to changes in dietary and physical activity behaviors. Approximately 12% to 50% of college students meet criteria for one or more mental disorders. When compared to others, African Americans typically have poorer health outcomes and experience greater rates of cardiovascular-related diseases and depression. The purpose of this qualitative interpret…	2019		Soc Work Public Health	34	2	145-157		10.1080/19371918.2019.1575308	30806178	#379	Barnett 2019		Not RCT
History of childhood adversity and coping strategies: Positive flow and creative experiences.	Thomson P; Jaque SV	BACKGROUND: Acquiring more complex coping strategies despite a history of childhood adversity may transpire in settings outside the family home. OBJECTIVES: The objectives of this cross-sectional study included investigating coping strategies under stressful situations in a non-clinical sample of active athletes and performing artists. PARTICIPANTS AND SETTING: In this community and university sa…	2019	Apr	Child Abuse Negl	90		185-192		10.1016/j.chiabu.2018.12.019	30802732	#380	Thomson 2019		Possible RCT
C3Logix assessment of neuropsychological performance in athletes and nonathletes.	Makwana B; Xu XM	Physical activity (PA) has been shown to enhance physical health, mental health, and cognitive functioning. Adult and older adult research shows that PA positively influences neuropsychological performance and protects against cognitive decline. This study investigated neuropsychological performance in uninjured athletes and nonathletes using an iPad-based neuropsychological battery called C3Logi…	2020	Nov-Dec	Appl Neuropsychol Adult	27	6	490-496		10.1080/23279095.2019.1570927	30793975	#381	Makwana 2020		Possible RCT
The impact of depression, anxiety, neuroticism, and severity of Internet addiction symptoms on the relationship between probable ADHD and severity of insomnia among young adults.	Evren B; Evren C; Dalbudak E; Topcu M; Kutlu N	The aim of the present study was to evaluate the impact of depression, anxiety, neuroticism, and severity of Internet addiction symptoms (IAS) on the relationship between probable attention deficit/hyperactivity disorder (ADHD) and severity of insomnia among young adults. The study was conducted with online survey among 1010 volunteered university students in Ankara, people who are in the e-mail …	2019	Jan	Psychiatry Res	271		726-731		10.1016/j.psychres.2018.12.010	30791348	#382	Evren 2019		Possible RCT
[Do Changes in Dental Occlusion Influence the Rehabilitation of a Glenohumeral Internal Rotation Deficit (GIRD) in Professional Female Volleyball Players? A Pilot Study].	Baum S; van Kampen H; Ballenberger N; von Piekartz H	INTRODUCTION: There have been controversial discussions in research regarding the mutual relationship between changes in dental occlusion and postural reorganisation. Particularly in professional sports, the application of dental splints has been studied increasingly. However, there is a lack of data regarding the effects of a dental splint on the motor function of the shoulder joint, although ov…	2019	Aug	Sportverletz Sportschaden	33	3	160-171		10.1055/a-0753-2796	30791083	#383	Baum 2019		Possible RCT
Serum Brain-derived Neurotrophic Factor Levels Mirror Bone Mineral Density in Amenorrheic and Eumenorrheic Athletes.	Nose S; Yoshino O; Nomoto K; Harada M; Dohi M; Kawahara T; Osuga Y; Fujii T; Saito S	Amenorrhea and osteoporosis are strongly associated in female athletes. Amenorrheic women show lower serum levels of brain-derived neurotrophic factor (BDNF) than eumenorrheic women. BDNF is known to regulate bone tissue development and remodeling; thus, athletes with low serum BDNF levels may show low bone mass. This study investigated the associations between serum BDNF, estradiol, and bone min…	2019	Apr	Int J Sports Med	40	4	276-282		10.1055/a-0835-6119	30791080	#384	Nose 2019		Possible RCT
Sleep Quality and Quantity of International Rugby Sevens Players During Pre-season.	Leduc C; Jones B; Robineau J; Piscione J; Lacome M	Leduc, C, Jones, B, Robineau, J, Piscione, J, and Lacome, M. Sleep quality and quantity of international rugby sevens players during pre-season. J Strength Cond Res 33(7): 1878-1886, 2019-The aim of this study was to investigate the influence of training load on objective and subjective sleep measures among elite rugby sevens players during pre-season. Nine international male rugby sevens players…	2019	Jul	J Strength Cond Res	33	7	1878-1886		10.1519/JSC.0000000000002839	30789579	#385	Leduc 2019		Possible RCT
The Sport Concussion Assessment Tool (SCAT2) for evaluating civilian mild traumatic brain injury. A pilot normative study.	Rădoi A; Poca MA; Gándara D; Castro L; Cevallos M; Pacios ME; Sahuquillo J	Self-report measures, particularly symptom inventories, are critical tools for identifying patients with persistent post-concussion symptoms and their follow-up. Unlike in military or sports-related assessment, in general civilian settings pre-injury levels of concussion-like symptoms are lacking. Normative data are available in adolescent and college populations, but no reference data exist to g…	2019		PLoS One	14	2	e0212541	figshare/10.6084/m9.figshare.7124465	10.1371/journal.pone.0212541	30785950	#386	Rădoi 2019		Not RCT
Variations in Gambling Disorder Symptomatology Across Sexual Identity Among College Student-Athletes.	Richard J; Martin-Storey A; Wilkie E; Derevensky JL; Paskus T; Temcheff CE	Gambling disorder has serious negative consequences for individual health and wellbeing, while being more prevalent among college student-athletes compared to the general college population. While previous research reports that sexual minority (i.e., gay, lesbian and bisexual) populations have higher rates of addictive behaviors such as alcohol and drug abuse, no previous research has explored ri…	2019	Dec	J Gambl Stud	35	4	1303-1316		10.1007/s10899-019-09838-z	30771148	#387	Richard 2019		Not RCT
Relationship of Functional Reach Test scores and falls in Special Olympics athletes.	Thomas J; O'Neal S	BACKGROUND: The Functional Reach Test is used to assess balance of Special Olympic athletes as part of the FUNfitness screens held at Special Olympics games. However, it is unknown if the Functional Reach Test is an accurate assessment of balance in this population. The objective of this study was to explore the relationship between Functional Reach Test scores and falls in Special Olympic athlet…	2019	Jun	J Intellect Disabil Res	63	6	587-592		10.1111/jir.12600	30767307	#388	Thomas 2019		Not RCT
Diagnosis and Management of Anabolic Androgenic Steroid Use.	Anawalt BD	CONTEXT: The lifetime prevalence of anabolic androgenic steroid (AAS) use is estimated at 1% to 5% worldwide. AAS use occurs primarily male elite athletes and men who want a muscular appearance. The evidence for effective, safe management of AAS cessation and withdrawal is weak. DESIGN: Key studies were extracted from PubMed (1990-2018) and Google Scholar with reference searches from relevant ret…	2019	Jul	J Clin Endocrinol Metab	104	7	2490-2500		10.1210/jc.2018-01882	30753550	#389	Anawalt 2019		Not RCT
Family contributions to sport performance and their utility in predicting appropriate referrals to mental health optimization programmes.	Hussey JE; Donohue B; Barchard KA; Allen DN	Limited research has examined the contributions of sport-specific family relationship problems to athlete mental health. In the current study we examined the extent to which collegiate athletes' family problems (as measured by the Student Athlete Relationship Instrument factors, SARI) predict athletes' general mental health distress and specific mental health symptoms that are relatively common i…	2019	Aug	Eur J Sport Sci	19	7	972-982		10.1080/17461391.2019.1574906	30732531	#390	Hussey 2019		Not RCT
Bodies in Motion: An empirical evaluation of a program to support positive body image in female collegiate athletes.	Voelker DK; Petrie TA; Huang Q; Chandran A	Female athletes are at risk for eating disorders due to the experience and internalization of pressures regarding various aspects of their bodies, including weight and appearance. Evaluating programs that address psychosocial antecedents and may reduce female athletes' risk is critical. We examined Bodies in Motion, a program based on cognitive dissonance and mindful self-compassion principles th…	2019	Mar	Body Image	28		149-158		10.1016/j.bodyim.2019.01.008	30716557	#391	Voelker 2019		Possible RCT
Development of a new index of strength in adults with intellectual and developmental disabilities.	Merchán-Baeza JA; Pérez-Cruzado D; González-Sánchez M; Cuesta-Vargas A	Background: Given the increase in the prevalence of muscular strength problems in people with intellectual and developmental disability and the potentially serious consequences for their day-to-day life, there is a need for comprehensive evaluations of strength.Aims: To design a new index of the muscular strength of people with intellectual and developmental disability using principal components …	2020	Jun	Disabil Rehabil	42	13	1918-1922		10.1080/09638288.2018.1543464	30712408	#392	Merchán-Baeza 2020		Not RCT
Neurocognitive Functioning of Sport Climbers.	Marczak M; Ginszt M; Gawda P; Berger M; Majcher P	Sport climbing, included in the programme of the Tokyo 2020 Summer Olympic Games, is increasingly gaining in popularity as a method of physical and mental health enhancement. Studies show a positive relationship between climbing and improvement of neurocognitive functioning. The aim of this study was to determine the differences in neurocognitive indicators: time of testing, memory, and location …	2018	Dec	J Hum Kinet	65		13-19		10.2478/hukin-2018-0036	30687415	#393	Marczak 2018		Not RCT
A Man Made Manic: Levodopa-Carbidopa-Induced Mania in Traumatic Brain Injury.	Sablaban IM; Sivananthan M	Traumatic brain injury (TBI) has had increased notoriety in light of chronic traumatic encephalopathy in professional sports. However, despite the increased rate at which mood disorders affect this population, there remains little information on management of these disorders. TBI has also been implicated in the development of Parkinson disease, increasing the likelihood that patients may be treat…	2019	Jan	Prim Care Companion CNS Disord	21	1			10.4088/PCC.18br02379	30677265	#394	Sablaban 2019		Not RCT
Concussion history influences sleep disturbances, symptoms, and quality of life in collegiate student-athletes.	Blake AL; McVicar CL; Retino M; Hall EE; Ketcham CJ	OBJECTIVES: Immediately after experiencing a concussion, many will report the presence of a variety of symptoms, which may include disturbances in sleep. It is possible that these symptoms and other resulting quality of life (QOL) disturbances may persist for some time following a concussion. The purpose of this study was to determine if a history of concussions was related to ongoing sleep distu…	2019	Feb	Sleep Health	5	1	72-77		10.1016/j.sleh.2018.10.011	30670170	#395	Blake 2019		Possible RCT
Patients' views on a new treatment for Bulimia nervosa and binge eating disorder combining physical exercise and dietary therapy (the PED-t). A qualitative study.	Bakland M; Rosenvinge JH; Wynn R; Sundgot-Borgen J; Fostervold Mathisen T; Liabo K; Hanssen TA; Pettersen G	A new group based treatment for patients with bulimia nervosa (BN) and binge eating disorder (BED), combining guided Physical Exercise and Dietary therapy (PED-t), has shown the capacity to alleviate BN and BED symptoms. The PED-t is run by therapists with a professional background in sport sciences and nutrition, which in many clinical settings is an uncommon group of professionals. The symptom …	2019	Nov-Dec	Eat Disord	27	6	503-520		10.1080/10640266.2018.1560847	30664397	#396	Bakland 2019		Possible RCT
Comparative analysis of the correlation between anxiety, salivary alpha amylase, cortisol levels, and athletes' performance in archery competitions.	Lim IS	PURPOSE: This study aimed to analyze the correlation between anxiety, salivary alpha amylase (sAA), and salivary cortisol (sC) changes in athletes showing a high or low level performance in an actual archery competition. METHODS: The participants were female university athletes who participated in the individual 50 m archery competition at the 21st Korean National Archery Team Trials, in July 201…	2018	Dec	J Exerc Nutrition Biochem	22	4	69-74		10.20463/jenb.2018.0032	30661333	#397	Lim 2018		Possible RCT
Dangers of Mixed Martial Arts in the Development of Chronic Traumatic Encephalopathy.	Lim LJH; Ho RCM; Ho CSH	Chronic traumatic encephalopathy (CTE) was first discovered in professional boxers after they exhibited memory impairments, mood and behavioral changes after years of boxing. However, there is now a growing acceptance that CTE can develop in athletes of other sports due to the repetitive head trauma they receive. We present a case of a middle-aged male who presented with worsening memory, poor co…	2019	Jan	Int J Environ Res Public Health	16	2			10.3390/ijerph16020254	30658408	#398	LimLJH 2019		Not RCT
A History of Previous Severe Injury and Health-Related Quality of Life Among Former Collegiate Athletes.	Cowee K; Simon JE	CONTEXT: Empirical evidence supports the idea that previous severe injuries in former collegiate athletes may adversely affect their ability to participate in daily activities later in life, which may then decrease their health-related quality of life (HRQOL). OBJECTIVE: To assess the influences of previous severe injuries on the HRQOL of former National Collegiate Athletic Association (NCAA) ath…	2019	Jan	J Athl Train	54	1	64-69		10.4085/1062-6050-377-17	30657720	#399	Cowee 2019		Not RCT
The elite athlete as a special risk traveler and the jet lag's effect: lessons learned from the past and how to be prepared for the next Olympic Games 2020 Tokyo.	Silva MG; Paiva T; Silva HH	BACKGROUND: Elite athletes have to travel long-haul distances and cross multiple meridians; thus, a unique syndrome named as jet-lag is induced. Furthermore, traveler athletes are submitted to several factors negatively affecting their well-being and athletic performance. This qualitative descriptive study aims to promote safely and future promising participations of elite athletes in great event…	2019	Aug	J Sports Med Phys Fitness	59	8	1420-1429		10.23736/S0022-4707.18.08894-1	30650944	#400	Silva 2019		Not RCT
Functional Resistance Training and Affective Response in Female College-Age Students.	Faro J; Wright JA; Hayman LL; Hastie M; Gona PN; Whiteley JA	INTRODUCTION: Although resistance training (RT) can lead to acute improvements in psychological, physiological and psychosocial outcomes, prevalence rates remain low in college-age females likely due to perceived barriers. This study compared the effects of an acute bout of both a functional RT (FRT) and traditional RT (TRT) session on affect, state anxiety enjoyment and physiological measures. M…	2019	Jun	Med Sci Sports Exerc	51	6	1186-1194		10.1249/MSS.0000000000001895	30640287	#402	Faro 2019		Possible RCT
Aesthetic abdominoplasty has a positive impact on quality of life prospectively.	Papadopulos NA; Meier AC; Henrich G; Herschbach P; Kovacs L; Machens HG; Klöppel M	BACKGROUND: In our previous retrospective study, we detected an increased quality of life after aesthetic abdominoplasty. In this survey, we analyzed quality of life, self-esteem, emotional stability, and mental health before and after aesthetic abdominoplasty prospectively. METHODS: Twenty-two female patients were surveyed before and six months after their surgeries. The testing instrument consi…	2019	May	J Plast Reconstr Aesthet Surg	72	5	813-820		10.1016/j.bjps.2018.12.020	30638894	#403	Papadopulos 2019		Not RCT
Energy Availability in Athletics: Health, Performance, and Physique.	Melin AK; Heikura IA; Tenforde A; Mountjoy M	The reported prevalence of low energy availability (LEA) in female and male track and field athletes is between 18% and 58% with the highest prevalence among athletes in endurance and jump events. In male athletes, LEA may result in reduced testosterone levels and libido along with impaired training capacity. In female track and field athletes, functional hypothalamic amenorrhea as consequence of…	2019	Mar	Int J Sport Nutr Exerc Metab	29	2	152-164		10.1123/ijsnem.2018-0201	30632422	#404	Melin 2019		Possible RCT
Predictors of post-concussion symptom severity in a university-based concussion clinic.	Houck Z; Asken B; Bauer R; Clugston J	OBJECTIVE: To investigate potential predictors of acute post-concussion symptom severity in a university population. METHODS: Data were obtained from the University of Florida Student Health Care Center Concussion Databank. Symptom severity, measured by the Sport Concussion Assessment Tool - third edition Symptom Evaluation (S3SE), was analyzed at 0-3 (n = 99) and 7-14 days (n = 56) post-concussi…	2019		Brain Inj	33	4	480-489		10.1080/02699052.2019.1565897	30626213	#405	Houck 2019		Possible RCT
Sport and Physical Activity Level Impacts Health-Related Quality of Life Among Collegiate Students.	Snedden TR; Scerpella J; Kliethermes SA; Norman RS; Blyholder L; Sanfilippo J; McGuine TA; Heiderscheit B	PURPOSE: To examine and compare the role of self-assessed sport and physical activity involvement on the health-related quality of life among undergraduate student-athletes and general undergraduate college students. DESIGN: Cross-sectional survey. Data set was examined for differences in physical and mental health by self-assessed sport and physical activity level. SETTING: Large Midwestern Univ…	2019	Jun	Am J Health Promot	33	5	675-682		10.1177/0890117118817715	30586999	#406	Snedden 2019		Not RCT
Bone stress injuries in male distance runners: higher modified Female Athlete Triad Cumulative Risk Assessment scores predict increased rates of injury.	Kraus E; Tenforde AS; Nattiv A; Sainani KL; Kussman A; Deakins-Roche M; Singh S; Kim BY; Barrack MT; Fredericson M	OBJECTIVES: Bone stress injuries (BSI) are common in runners of both sexes. The purpose of this study was to determine if a modified Female Athlete Triad Cumulative Risk Assessment tool would predict BSI in male distance runners. METHODS: 156 male runners at two collegiate programmes were studied using mixed retrospective and prospective design for a total of 7 years. Point values were assigned u…	2019	Feb	Br J Sports Med	53	4	237-242		10.1136/bjsports-2018-099861	30580252	#407	Kraus 2019		Possible RCT
Asthma prevalence and control levels among Special Olympics athletes, and asthma-related knowledge of their coaches.	O'Neill C; Russell M; Balogh R; Lloyd M; Dogra S	BACKGROUND: The prevalence of asthma among athletes with intellectual disabilities, and the asthma knowledge levels of their coaches, is unknown. METHODS: Special Olympics Canada athletes completed a demographic questionnaire (n = 208). Athletes who identified as having ever or current asthma completed the Asthma Control Questionnaire and the Mini Asthma Quality of Life Questionnaire and were mea…	2019	Apr	J Intellect Disabil Res	63	4	338-345		10.1111/jir.12579	30569576	#408	O'Neill 2019		Not RCT
Men, Mental Health and Elite Sport: a Narrative Review.	Souter G; Lewis R; Serrant L	Mental health in elite sport is receiving more publicity due to an increase in male athletes sharing their personal experiences. Sports injury is recognised as the major risk factor for psychological distress amongst male athletes, although anecdotally this may be that athletes are more likely to discuss their emotional wellbeing when related to the injury they are experiencing. Stress can be amp…	2018	Dec	Sports Med Open	4	1	57		10.1186/s40798-018-0175-7	30569248	#409	Souter 2018		Not RCT
Co-occurrence of chronic traumatic encephalopathy and prion disease.	Nemani SK; Notari S; Cali I; Alvarez VE; Kofskey D; Cohen M; Stern RA; Appleby B; Abrams J; Schonberger L; McKee A; Gambetti P	Chronic traumatic encephalopathy (CTE) is a neurodegenerative disease associated with repetitive traumatic brain injury (TBI). CTE is generally found in athletes participating in contact sports and military personnel exposed to explosive blasts but can also affect civilians. Clinically and pathologically, CTE overlaps with post-traumatic stress disorder (PTSD), a term mostly used in a clinical co…	2018	Dec	Acta Neuropathol Commun	6	1	140		10.1186/s40478-018-0643-9	30563563	#410	Nemani 2018		Not RCT
Under the face mask: Racial-ethnic minority student-athletes and mental health use.	Ballesteros J; Tran AGTT	Objective: To investigate racial-ethnic minority student-athletes' (REMSA) symptoms of distress (mental health need), mental health use (usage rate), and factors that influence mental health usage. Participants: There were 241 varsity athletes (African American = 108, Latinos = 66, Asian American= 67) from the American College Health Association Fall 2015 data set. Results: Seventy-eight percent …	2020	Feb-Mar	J Am Coll Health	68	2	169-175		10.1080/07448481.2018.1536663	30557090	#411	Ballesteros 2020		Not RCT
Physical, psychological and economic burden of two-wheel users after a road traffic injury: Evidence from intensive care units of three EU countries.	Papadakaki M; Tsalkanis A; Sarris M; Pierrakos G; Eleonora Ferraro O; Stamouli MA; Orsi C; Otte D; Tzamalouka G; Lajunen T; Özkan T; Morandi A; Gnardellis C; Chliaoutakis J	INTRODUCTION: This study aimed to assess the physical, psychological, and economic burden shouldered by severely injured two-wheel users in three European countries as well as the cost resulting from their hospitalization. METHODS: A total of seven public hospitals were involved in three countries: Greece, Italy, and Germany. Participants enrolled during a 12-month period starting in April 2013. …	2018	Dec	J Safety Res	67		155-163		10.1016/j.jsr.2018.10.005	30553418	#412	Papadakaki 2018		Possible RCT
Rationale and design of a single-blind, randomised controlled trial of exercise training for managing learning and memory impairment in persons with multiple sclerosis.	Sandroff BM; Motl RW; Bamman M; Cutter GR; Bolding M; Rinker JR; Wylie GR; Genova H; DeLuca J	INTRODUCTION: This randomised controlled trial (RCT) examines treadmill walking exercise training effects on learning and memory performance, hippocampal volume, and hippocampal resting-state functional connectivity in persons with multiple sclerosis (MS) who have objective impairments in learning new information. METHODS AND ANALYSIS: Forty fully ambulatory persons with MS who demonstrate object…	2018	Dec	BMJ Open	8	12	e023231	ClinicalTrials.gov/NCT03319771	10.1136/bmjopen-2018-023231	30552263	#413	Sandroff 2018		Possible RCT
Impact of anti-doping education and doping control experience on anti-doping knowledge in Japanese university athletes: a cross-sectional study.	Murofushi Y; Kawata Y; Kamimura A; Hirosawa M; Shibata N	BACKGROUND: This study was conducted to elucidate the anti-doping (AD) education, doping control experience, and AD knowledge according to the World Anti-doping Code (Code) of Japanese university athletes. METHODS: We collected data from 514 male athletes (M(age) = 19.53 years, SD = 1.13) and 629 female athletes (M(age) = 20.99 years, SD = 1.07). We asked them about their experience undergoing do…	2018	Dec	Subst Abuse Treat Prev Policy	13	1	44		10.1186/s13011-018-0178-x	30518383	#418	Murofushi 2018		Possible RCT
Novel ImPACT validity indices in collegiate student-athletes with and without histories of ADHD or academic difficulties.	Manderino LM; Zachman AM; Gunstad J	Objective: Immediate Post-Concussion Assessment and Cognitive Testing (ImPACT) assesses neurocognitive functioning in sports-related concussion. Previous work demonstrates ImPACT's validity indices detect poor effort at disproportionately higher rates in athletes with histories of attention deficit hyperactivity disorder (ADHD) or academic difficulties. The present study examines whether previous…	2019	Nov	Clin Neuropsychol	33	8	1455-1466		10.1080/13854046.2018.1539191	30516427	#419	Manderino 2019		Possible RCT
Efficacy and feasibility of HIIT training for university students: The Uni-HIIT RCT.	Eather N; Riley N; Miller A; Smith V; Poole A; Vincze L; Morgan PJ; Lubans DR	OBJECTIVES: The primary aim of this study was to evaluate the preliminary efficacy and feasibility of an 8-week high-intensity interval training program (Uni-HIIT) for young adult students in a university setting. DESIGN: Randomised controlled trial. METHOD: Uni-HIIT was conducted at the University of Newcastle, Australia (February-June, 2017). Participants were university students 18-25yrs (n=53…	2019	May	J Sci Med Sport	22	5	596-601		10.1016/j.jsams.2018.11.016	30509862	#420	Eather 2019		Possible RCT
Performance Validity in Collegiate Football Athletes at Baseline Neurocognitive Testing.	Abeare C; Messa I; Whitfield C; Zuccato B; Casey J; Rykulski N; Erdodi L	OBJECTIVE: To assess the prevalence of invalid performance on baseline neurocognitive testing using embedded measures within computerized tests and individually administered neuropsychological measures, and to examine the influence of incentive status and performance validity on neuropsychological test scores. SETTING: Sport-related concussion management program at a regionally accredited univers…	2019	Jul/Aug	J Head Trauma Rehabil	34	4	E20-E31		10.1097/HTR.0000000000000451	30499932	#421	Abeare 2019		Possible RCT
Effects of exercise training in water and on land in patients with COPD: a randomised clinical trial.	Felcar JM; Probst VS; de Carvalho DR; Merli MF; Mesquita R; Vidotto LS; Ribeiro LRG; Pitta F	OBJECTIVES: To compare the effects of two similar 6-month protocols of high-intensity exercise training, in water and on land, in patients with chronic obstructive pulmonary disease (COPD). DESIGN: Randomised controlled trial. SETTING: University-based outpatient clinic. PARTICIPANTS: Thirty-six patients with predominantly moderate-to-severe COPD completed the study. INTERVENTION: Patients were e…	2018	Dec	Physiotherapy	104	4	408-416	ClinicalTrials.gov/NCT01691131	10.1016/j.physio.2017.10.009	30477678	#423	Felcar 2018		Possible RCT
Stories of Identity from High Performance Male Boxers in Their Training and Competition Environments.	Middleton TRF; Dupuis-Latour J; Ge Y; Schinke RJ; Blodgett AT; Coholic D; Petersen B	The current submission was conceived to broaden the discussion around male athletic identities by exploring the stories told by four members of the Canadian National Boxing Team. The athletes' stories were elicited through an arts-based method followed by a conversational interview. Stories were then analyzed using an interpretive thematic analysis. Three salient themes were found-fluid masculini…	2018	Nov	J Funct Morphol Kinesiol	3	4			10.3390/jfmk3040058	33466986	#425	MiddletonTRF 2018		Not RCT
Some Neuropsychological Profiles and Personality Traits of Undergraduate Regular Online Football Gamblers (a New Online Gambling Game) in Nigeria.	Ucheagwu V; Okoli P; Ugokwe-Ossai R	Online football (soccer) gambling is among the relatively new sports betting games in Nigeria that use internet connections. Like other gambling games, some psychological profiles either propel or sustain the behavior. We tested some neuropsychological profiles and personality traits that distinguish the regular online football gamblers from non-gamblers. Using a between group design, we tested 1…	2019	Mar	J Gambl Stud	35	1	171-180		10.1007/s10899-018-9812-9	30465149	#426	Ucheagwu 2019		Possible RCT
The knowledge, perceptions and relationship behaviour of rugby and football players towards HIV infection at the University of Limpopo.	Govender I; Nel K; Banyini N	BACKGROUND: Sport has the capability to unite a country. To achieve winning teams, athletes have to rely on each other and often have close physical contact. Disclosure of a positive human immunodeficiency virus (HIV) status may be problematic for athletes in contact sports as they may suffer discrimination and stigmatisation which may impact their relationship behaviours. This may impact frontli…	2018	Nov	Curationis	41	1	e1-e9		10.4102/curationis.v41i1.1899	30456981	#427	Govender 2018		Not RCT
Prevalence of dental trauma in individuals with special needs participating in local Special Olympics games.	Dagon N; Blumer S; Peretz B; Ratson T	OBJECTIVES: The Special Olympics Special Smiles (SOSS) Program provides oral health screening and data collection for athletes with intellectual disabilities who participate in Special Olympics events. AIM: This study evaluated the prevalence and severity of dental trauma among Special Olympics athletes with intellectual disabilities who participated in the 2016 Israeli Special Olympics games. ME…	2019	Jan	Spec Care Dentist	39	1	34-38		10.1111/scd.12343	30431180	#428	Dagon 2019		Not RCT
Eurasian Tunnel Project: the first saturation dives during compressed-air work in Turkey.	Mirasoglu B; Arslan A; Aktas S; Toklu AS	The Eurasian Tunnel is a 5.64-km crossroad tunnel that connects Europe and Asia. Located under the seabed for the first time, 3.34 km of the tunnel that crosses the Bosphorus was built by advanced tunneling techniques. An exclusively designed tunnel boring machine (TBM), which has an operating pressure of 11 bars and a diameter of 13.7 meters was used for boring the seabed tunnel. The deepest poi…	2018	Sep-Oct	Undersea Hyperb Med	45		489-494			30428237	#429	Mirasoglu 2018		Possible RCT
Validity of the ImPACT Post-Concussion Symptom Scale (PCSS) Affective Symptom Cluster as a Screener for Depression in Collegiate Athletes.	Riegler KE; Guty ET; Arnett PA	OBJECTIVE: The relationship between depression and sports-related concussion is complex and has implications both pre- and post-injury. The current study established the construct validity, convergent and discriminant, of the affective symptom cluster of The Immediate Post-Concussion Assessment and Cognitive Test (ImPACT) post-concussion symptom scale (PCSS) as a screening tool for depression. ME…	2019	Jun	Arch Clin Neuropsychol	34	4	563-574		10.1093/arclin/acy081	30418516	#430	Riegler 2019		Possible RCT
Learning From Elite Athletes' Experience of Depression.	Lebrun F; MacNamara À; Rodgers S; Collins D	Sport has become increasingly aware of the challenges associated with Mental Disorders and, to a greater extent, mental health issues (MHIs). This study sought to explore in depth the subjective experiences of elite athletes who suffered from a specific clinical MHI, namely depression. In addition, we explored their perceptions of the prevalence and stigma surrounding MHIs in elite sport environm…	2018		Front Psychol	9		2062		10.3389/fpsyg.2018.02062	30416475	#431	Lebrun 2018		Not RCT
Diurnal Variation of Short-Term Repetitive Maximal Performance and Psychological Variables in Elite Judo Athletes.	Chtourou H; Engel FA; Fakhfakh H; Hammouda O; Ammar A; Trabelsi K; Souissi N; Sperlich B	Objectives: The aim of this study was to examine the effect of time of day on short-term repetitive maximal performance and psychological variables in elite judo athletes. Methods: Fourteen Tunisian elite male judokas (age: 21 ± 1 years, height:172 ± 7 cm, body-mass: 70.0 ± 8.1 kg) performed a repeated shuttle sprint and jump ability (RSSJA) test (6 m × 2 m × 12.5 m every 25-s incorporating one c…	2018		Front Physiol	9		1499		10.3389/fphys.2018.01499	30416454	#432	Chtourou 2018		Possible RCT
Sport, doping and male fertility.	Sansone A; Sansone M; Vaamonde D; Sgrò P; Salzano C; Romanelli F; Lenzi A; Di Luigi L	It is universally accepted that lifestyle interventions are the first step towards a good overall, reproductive and sexual health. Cessation of unhealthy habits, such as tobacco, alcohol and drug use, poor nutrition and sedentary behavior, is suggested in order to preserve/improve fertility in humans. However, the possible risks of physical exercise per se or sports on male fertility are less kno…	2018	Nov	Reprod Biol Endocrinol	16	1	114		10.1186/s12958-018-0435-x	30415644	#433	Sansone 2018		Possible RCT
Return to Learn After Sport-Related Concussion: A Survey of Secondary School and Collegiate Athletic Trainers.	Williamson CL; Norte GE; Broshek DK; Hart JM; Resch JE	CONTEXT: Recent recommendations have emphasized return-to-learn (RTL) protocols to aid athletes in recovery from sport-related concussion (SRC) but have been based primarily on anecdotal evidence. OBJECTIVE: To investigate the RTL practices of certified athletic trainers (ATs) after an SRC. DESIGN: Cross-sectional study. SETTING: Online survey. PATIENTS OR OTHER PARTICIPANTS: A total of 1083 indi…	2018	Oct	J Athl Train	53	10	990-1003		10.4085/1062-6050-234-17	30398928	#434	Williamson 2018		Not RCT
Lumbopelvic pain, anxiety, physical activity and mode of conception: a prospective cohort study of pregnant women.	Lardon E; St-Laurent A; Babineau V; Descarreaux M; Ruchat SM	OBJECTIVES: Pregnancy-related lumbopelvic pain (LPP) is a frequent condition known to significantly affect women in their daily life. The aetiology of pregnancy-related LPP pain is still not clearly established but the mode of conception has been suggested to contribute to LPP. Anxiety related to fertility treatments may be one of the contributing factors. The primary objectives of this study wer…	2018	Nov	BMJ Open	8	11	e022508		10.1136/bmjopen-2018-022508	30389759	#435	Lardon 2018		Possible RCT
Food insecurity is associated with disordered eating behaviors in NCAA division 1 male collegiate athletes.	Poll KL; Holben DH; Valliant M; Joung HD	Objective: To assess the relationship of high school and collegiate household food security to current disordered food consumption behaviors in a sample of NCAA Division 1 male, collegiate athletes. Participants: Male athletes, 18 years and older from a Southeastern Conference university in August-September 2016. Methods: Cross-sectional survey including food security disordered eating behavior, …	2020	Feb-Mar	J Am Coll Health	68	2	105-109		10.1080/07448481.2018.1529035	30388951	#436	Poll 2020		Possible RCT
Prevalence of sleep disorders and sleep problems in an elite super rugby union team.	Dunican IC; Walsh J; Higgins CC; Jones MJ; Maddison K; Caldwell JA; David H; Eastwood PR	The aim of this study was to determine the prevalence of sleep disorders in an elite rugby union team using in-laboratory polysomnography (PSG) and sleep questionnaires. Twenty-five elite rugby union players underwent a night of PSG during the "off-season" of the Super Rugby competition to assess their sleep. Of interest were measurements that detected the presence of obstructive sleep apnea (OSA…	2019	Apr	J Sports Sci	37	8	950-957		10.1080/02640414.2018.1537092	30372656	#437	Dunican 2019		Not RCT
Preparatory training attenuates drastic response of the insulin-like growth factor binding protein 1 at the point of maximal oxygen consumption in handball players.	Nedić O; Šunderić M; Miljuš G; Valdevit Z; Jakovljević V; Glibetić M; Vučić V	BACKGROUND: Intensive exercise changes physiological need for glucose and several biochemical pathways responsible for its metabolism response. Among them are those which involve insulin, insulin-like growth factor (IGF-1), and IGF-binding proteins (IGFBPs). Different types and degrees of exercise, as well as an athlete's fitness, may induce a range of responses regarding concentrations and time …	2017	Sep	J Sport Health Sci	6	3	372-377		10.1016/j.jshs.2016.01.014	30356600	#438	Nedić 2017		Possible RCT
Collegiate athletes' mental health services utilization: A systematic review of conceptualizations, operationalizations, facilitators, and barriers.	Moreland JJ; Coxe KA; Yang J	BACKGROUND: While mental health among collegiate athletes is receiving increased attention, research on factors surrounding collegiate athletes' decision to seek mental health services is limited. The goal of the present review was to analyze and synthesize the current literature concerning collegiate athletes' utilization of mental health services, including the facilitators of and barriers to u…	2018	Jan	J Sport Health Sci	7	1	58-69		10.1016/j.jshs.2017.04.009	30356496	#439	Moreland 2018		Not RCT
Worldwide distribution of blood values in elite track and field athletes: Biomarkers of altered erythropoiesis.	Robinson N; Saugy J; Schütz F; Faiss R; Baume N; Giraud S; Saugy M	For the first time, blood samples were collected in all athletes participating in a major sporting event of the International Association of Athletics Federations (IAAF) (Athletics World Championships 2011, Daegu, Korea). All variables obtained from blood analyses were incorporated into the individual blood profiles of each athlete for the so-called athlete biological passport (ABP). This unprece…	2019	Apr	Drug Test Anal	11	4	567-577		10.1002/dta.2526	30345707	#440	Robinson 2019		Not RCT
Use of Personal Hearing Protection Devices at Loud Athletic or Entertainment Events Among Adults - United States, 2018.	Eichwald J; Scinicariello F; Telfer JL; Carroll YI	Tens of millions of U.S. residents have a range of adverse health outcomes caused by noise exposure (1). During 2011-2012, 21 million U.S. adults who reported no exposure to loud or very loud noise at work exhibited hearing damage suggestive of noise-induced hearing loss (2). In addition to the known risk for hearing damage, nonauditory adverse health outcomes and health risks from excessive envi…	2018	Oct	MMWR Morb Mortal Wkly Rep	67	41	1151-1155		10.15585/mmwr.mm6741a4	30335738	#441	Eichwald 2018		Possible RCT
Cigarette Smoking and Secondhand Smoke Exposure Before and After a Tobacco-Free Olympic Policy Period: Qingdao, China.	Zhao J; Li X; Stewart SL; Gao W; Qi F; Zhang L; Pang Z; Qiao Q; Ning F; Tong E	INTRODUCTION: We explored the impact of a temporary tobacco-free public policy for the 2008 Summer Olympics on the smoking prevalence and secondhand smoke exposure among the population of a co-hosting city, Qingdao, China. METHODS: The Qingdao Diabetes Survey was analyzed for 2006 (n = 4599) and 2009 (n = 4680), which are survey years before and after the tobacco-free Olympics public policy perio…	2019	Oct	Nicotine Tob Res	21	11	1531-1538		10.1093/ntr/nty215	30335156	#442	Zhao 2019		Not RCT
Is Cybervictimization Associated with Body Dissatisfaction, Depression, and Eating Disorder Psychopathology?	Marco JH; Tormo-Irun MP; Galán-Escalante A; Gonzalez-García C	Studies carried out in nonclinical samples have found an association between cyberbullying victimization and eating disorder (ED) psychopathology (negative emotions, low self-esteem, unhealthy eating behaviors, and body dissatisfaction); however, these previous studies were carried out with participants without an ED diagnosis. To extend the knowledge in this area of research, we aim to confirm t…	2018	Oct	Cyberpsychol Behav Soc Netw	21	10	611-617		10.1089/cyber.2018.0217	30334649	#443	Marco 2018		Not RCT
Self-reported physical activity levels of the 2017 Royal Australian and New Zealand College of Psychiatrists (RANZCP) conference delegates and their exercise referral practices.	Fibbins H; Czosnek L; Stanton R; Davison K; Lederman O; Morell R; Ward P; Rosenbaum S	Background: Physical activity (PA) significantly improves physical health and clinical symptoms across mental disorders. Accredited Exercise Physiologists (AEPs) are trained to lead PA interventions for people with mental illness, but referrals to AEPs are low.Aims: To determine the knowledge and attitudes of delegates attending the 2017 Royal Australian and New Zealand College of Psychiatrists (…	2020	Oct	J Ment Health	29	5	565-572		10.1080/09638237.2018.1521935	30322334	#444	Fibbins 2020		Possible RCT
The Athletes' Relationships with Training scale (ART): A self-report measure of unhealthy training behaviors associated with eating disorders.	Chapa DAN; Hagan KE; Forbush KT; Perko VL; Sorokina DA; Alasmar AY; Becker CB; Sherman RT; Thompson RA; Farrell JG; Stewart TM	OBJECTIVE: Several studies indicate that eating-disorder (ED) psychopathology is elevated in athletes compared to non-athletes. The assessment of excessive exercise among athletes is a challenge because, compared to non-athletes, athletes are required to train at higher intensities and for longer periods of time. However, individuals participating in competitive sports are still susceptible to un…	2018	Sep	Int J Eat Disord	51	9	1080-1089		10.1002/eat.22960	30312490	#445	ChapaDAN 2018		Possible RCT
Health-Related Quality of Life Following Concussion in Collegiate Student-Athletes With and Without Concussion History.	Weber ML; Lynall RC; Hoffman NL; Miller EH; Kaminski TW; Buckley TA; Benjamin HJ; Miles CM; Whitlow CT; Lintner L; Broglio SP; McCrea M; McAllister T; Schmidt JD	The purpose of this study was to compare global and specific health-related quality of life (HRQOL) throughout concussion recovery between those with and without concussion history. Student-athletes diagnosed with concussion completed global (Short Form-12v2; SF-12) and specific (Hospital Anxiety and Depression Scale: HADS) HRQOL assessments at baseline, 24-48 h, asymptomatic, return-to-play, and…	2019	Oct	Ann Biomed Eng	47	10	2136-2146		10.1007/s10439-018-02151-7	30302664	#446	Weber 2019		Possible RCT
Relationship between General and Sport-Related Drinking Motives and Athlete Alcohol Use and Problems.	Pitts M; Chow GM; Donohue B	OBJECTIVE: Alcohol use (and adverse consequences due to alcohol use) among college student-athletes is a common occurrence and consequently garners attention as a health concern within athletic departments and the NCAA. One of the strongest predictors of alcohol use in athletes is motivation to drink. However, not much is known about the influence of alcohol use motivations on drinking in collegi…	2019		Subst Use Misuse	54	1	146-155		10.1080/10826084.2018.1512624	30273100	#447	Pitts 2019		Possible RCT
The social capitals of recovery in mental health.	Brown B; Baker S	In this article, we examine the process of recovery in people who have undertaken treatment for mental health problems, based on interviews with 34 participants. We describe their experiences through the lens of social capital, focusing on the social networks and relationships within which they are embedded and which they utilise to give purpose and meaning to their lives. The accounts give sense…	2020	Jul	Health (London)	24	4	384-402		10.1177/1363459318800160	30264590	#448	Brown 2020		Not RCT
Eating attitudes: The extent and risks of disordered eating among amateur athletes from various sports in Gauteng, South Africa.	van Niekerk RL; Card M	BACKGROUND: Preoccupation around eating and disordered eating of professional athletes has extensively been discussed in the literature. However, the extent of disordered eating behaviours at the non-professional or amateur club level in South African sport has not received the same amount of attention. OBJECTIVES: This study attempted to determine the extent of disordered eating behaviours among…	2018		S Afr J Psychiatr	24		1179		10.4102/sajpsychiatry.v24i0.1179	30263225	#450	vanNiekerk 2018		Not RCT
The assessment of work endurance in disability evaluations across European countries.	Boersema HJ; Cornelius B; de Boer WEL; van der Klink JJL; Brouwer S	PURPOSE: Chronic disease is often associated with a reduced energy level, which limits the capacity to work full-time. This study aims to investigate whether the construct work endurance is part of disability assessment in European countries and what assessment procedures are used. We defined work endurance as the ability to sustain working activities for a number of hours per day and per week. M…	2018		PLoS One	13	9	e0202012		10.1371/journal.pone.0202012	30222741	#451	Boersema 2018		Not RCT
Motivation for sport participation and eating disorder risk among female collegiate athletes.	Homan KJ; Crowley SL; Sim LA	In light of conflicting research regarding eating disorder risk and sports participation, the current study examined the relationship between specific aspects of sports participation (i.e., level of competition, leanness requirements, and physical/cardiovascular intensity level), an individual's motivation for sports participation, and eating disorder symptomatology/risk. Participants included 31…	2019	Jul-Aug	Eat Disord	27	4	369-383		10.1080/10640266.2018.1517527	30222039	#452	Homan 2019		Not RCT
Prevalence and behavioural associations of unintentional injuries among Chinese college students: a 50-University population-based study.	Wu D; Yang T; Cottrell RR; Zhou H; Feng X	OBJECTIVE: To assess the prevalence, demographic characteristics and behavioural correlates of unintentional injuries among Chinese college students. METHODS: A cross-sectional multistage survey sampling process was conducted among 11 770 undergraduates from 50 universities in China. Students were asked to report different types of unintentional injuries that required medical attention from a doc…	2019	Feb	Inj Prev	25	1	52-59		10.1136/injuryprev-2018-042751	30194259	#453	Wu 2019		Not RCT
A correction to the age-adjustment of the GH-2000 score used in the detection of growth hormone misuse.	Böhning D; Böhning W; Guha N; Cowan DA; Bartlett C; Sönksen PH; Holt RIG	OBJECTIVE: The GH-2000 biomarker test has been introduced by the World Anti-Doping Agency as a method of detecting growth hormone misuse in professional sport. The test involves the measurement insulin-like growth factor-I and the amino-terminal pro-peptide of type III collagen (P-III-NP) which increase in a dose-dependent manner in response to GH. These measurements are combined in sex specific …	2018	Sep	BMC Res Notes	11	1	650		10.1186/s13104-018-3741-7	30185229	#454	Böhning 2018		Not RCT
Case Study: Long-Term Low-Carbohydrate, High-Fat Diet Impairs Performance and Subjective Well-Being in a World-Class Vegetarian Long-Distance Triathlete.	Mujika I	The aim of this case study was to report on the performance outcomes and subjective assessments of long-term low-carbohydrate, high-fat (LCHF) diet in a world-class long-distance triathlete who had been suffering from gastrointestinal distress in Ironman competition. The lacto-ovo vegetarian athlete (age = 39 years; height = 179 cm; usual racing body mass = 75 kg; sum of seven skinfolds = 36 mm) …	2019	May	Int J Sport Nutr Exerc Metab	29	3	339-344		10.1123/ijsnem.2018-0124	30160554	#455	Mujika 2019		Possible RCT
Active Students Are Healthier and Happier Than Their Inactive Peers: The Results of a Large Representative Cross-Sectional Study of University Students in Ireland.	Murphy MH; Carlin A; Woods C; Nevill A; MacDonncha C; Ferguson K; Murphy N	BACKGROUND: Time spent in university represents a period of transition and may be an appropriate time to promote physical activity among young adults. The aim of this study was to assess participation of university students in sport and physical activity in Ireland and to explore the association between physical activity and perceptions of overall health, mental health, and happiness. METHODS: Th…	2018	Oct	J Phys Act Health	15	10	737-746		10.1123/jpah.2017-0432	30119614	#457	Murphy 2018		Not RCT
Quality-of-Life in Achilles Tendinopathy: An Exploratory Study.	Ceravolo ML; Gaida JE; Keegan RJ	OBJECTIVE: This research aimed to explore the quality-of-life and experiences of people with Achilles tendinopathy. DESIGN: This mixed-methods research used the 8-dimension Assessment of Quality-of-Life (AQoL-8D), focus groups and grounded theory analysis. AQoL-8D scores were compared with population normative scores. In focus groups, participants discussed their experiences with Achilles tendino…	2020	Sep	Clin J Sport Med	30	5	495-502		10.1097/JSM.0000000000000636	30113966	#458	Ceravolo 2020		Possible RCT
Prevalence of Posttraumatic Stress Disorder Symptoms Among Young Athletes After Anterior Cruciate Ligament Rupture.	Padaki AS; Noticewala MS; Levine WN; Ahmad CS; Popkin MK; Popkin CA	BACKGROUND: The risk of depression and the fear of reinjury were documented in recent investigations of patients after anterior cruciate ligament (ACL) ruptures. The extent of psychological trauma accompanying these injuries among young athletes, however, has never been assessed. HYPOTHESIS: Posttraumatic stress disorder (PTSD) symptoms after ACL injury are present among young athletes with high …	2018	Jul	Orthop J Sports Med	6	7	2325967118787159		10.1177/2325967118787159	30109239	#459	Padaki 2018		Not RCT
Urinary incontinence and disordered eating in female elite athletes.	Carvalhais A; Araújo J; Natal Jorge R; Bø K	OBJECTIVES: To evaluate the association between urinary incontinence and disordered eating, in elite female athletes. DESIGN: This cross-sectional study included 744 young and healthy Portuguese women: 372 elite athletes and 372 age-matched non-athletes, mean age 21±5.3years. METHODS: Data regarding clinical, demographic, and sport practice characteristics were collected by questionnaire. The Int…	2019	Feb	J Sci Med Sport	22	2	140-144		10.1016/j.jsams.2018.07.008	30098973	#460	Carvalhais 2019		Not RCT
Female Sport Participation Effect on Long-Term Health-Related Quality of Life.	Stracciolini A; Amar-Dolan L; Howell DR; Alex T; Berkner P; Sandstrom NJ; Peluso M; Kurtz M; Mannix R; Meehan WP 3rd	BACKGROUND: Female participation in sport has grown substantially over the last 4 decades. OBJECTIVES: We investigated the association between sports participation and (1) later-life health outcomes and (2) later-life quality-of-life (QoL) measures among female college alumni. METHODS: We conducted a cross-sectional study of female alumni between the ages of 40 and 70 years. Participants complete…	2020	Nov	Clin J Sport Med	30	6	526-532		10.1097/JSM.0000000000000645	30095508	#461	Stracciolini 2020		Possible RCT
An Exploratory Study of Mild Cognitive Impairment of Retired Professional Contact Sport Athletes.	Baker JG; Leddy JJ; Hinds AL; Haider MN; Shucard J; Sharma T; Hernandez S; Durinka J; Zivadinov R; Willer BS	OBJECTIVE: To test the hypothesis that mild cognitive impairment (MCI) rates are higher among retired professional contact sport athletes than in noncontact athlete controls and compare history of contact sports with other MCI risk factors. SETTING: University Concussion Management Clinic. PARTICIPANTS: Twenty-one retired National Football League and National Hockey League players and 21 aged-mat…	2018	Sep/Oct	J Head Trauma Rehabil	33	5	E16-E23		10.1097/HTR.0000000000000420	30080798	#462	Baker 2018		Not RCT
Evaluation of Executive Function and Mental Health in Retired Contact Sport Athletes.	Willer BS; Tiso MR; Haider MN; Hinds AL; Baker JG; Miecznikowski JC; Leddy JJ	OBJECTIVE: To compare retired professional contact sport athletes with age-matched noncontact sport athletes on measures of executive function and mental health. SETTING: The University Concussion Management Clinic. PARTICIPANTS: Twenty-one retired National Football League (NFL) and National Hockey League (NHL) players (mean age 56 years) and 21 age-matched noncontact sport athlete controls. DESI…	2018	Sep/Oct	J Head Trauma Rehabil	33	5	E9-E15		10.1097/HTR.0000000000000423	30080797	#463	Willer 2018		Not RCT
A Preliminary Study of Early-Onset Dementia of Former Professional Football and Hockey Players.	Willer BS; Zivadinov R; Haider MN; Miecznikowski JC; Leddy JJ	OBJECTIVE: To provide an overview of 3 studies of the same population of retired professional contact sport athletes compared with age-matched noncontact sport athlete controls on cognition, executive function, behavior, and advanced brain imaging. SETTING: University Concussion Management Clinic. PARTICIPANTS: Twenty-two retired professional hockey and football athletes (average age 56 years) an…	2018	Sep/Oct	J Head Trauma Rehabil	33	5	E1-E8		10.1097/HTR.0000000000000421	30080796	#464	Willer 2018		Not RCT
A Prospective, Explorative Study to Assess Adjustment 1 Year After Ostomy Surgery Among Swedish Patients.	Fingren J; Lindholm E; Petersén C; Hallén AM; Carlsson E	Having ostomy surgery changes a person's life. To assess adjustment to life with an ostomy and quality of life (QOL) 1 year after ostomy surgery, a prospective, explorative study was conducted among patients of a stoma clinic at a university hospital in Sweden. All consecutive patients who had undergone nonemergent or emergency surgery involving formation of an ostomy and who received regular fol…	2018	Jun	Ostomy Wound Manage	64	6	12-22			30059344	#465	Fingren 2018		Not RCT
Spiritual Care Perspective of College Student-Athletes.	McKnight CM; Livingston J	Spirituality in healthcare has been researched in multiple healthcare professions; however, very little research has been done in athletic training, and no studies have investigated the athletes' perception. The purpose of our online survey study was to determine the perceptions of college student-athletes on spiritual care. Our participants included 268 collegiate student-athletes from both fait…	2019	Dec	J Relig Health	58	6	1938-1952		10.1007/s10943-018-0675-2	30054772	#466	McKnight 2019		Not RCT
What can family medicine providers learn about concussion non-disclosure from former collegiate athletes?	Beverly EA; Fredricks TR; Leubitz A; Oldach BR; Kana D; Grant MD; Whipps J; Guseman EH	BACKGROUND: Despite the risks, concussion symptoms often go underreported by athletes, leading to delayed or forgone treatment and increased potential for concussion recurrence. One of the most serious long-term consequences of sports-related concussions is Chronic Traumatic Encephelopathy (CTE), a disorder associated with progressive neurological deterioration. The purpose of this study was to e…	2018	Jul	BMC Fam Pract	19	1	128		10.1186/s12875-018-0818-2	30053841	#467	Beverly 2018		Possible RCT
Lewy Body Pathology and Chronic Traumatic Encephalopathy Associated With Contact Sports.	Adams JW; Alvarez VE; Mez J; Huber BR; Tripodis Y; Xia W; Meng G; Kubilus CA; Cormier K; Kiernan PT; Daneshvar DH; Chua AS; Svirsky S; Nicks R; Abdolmohammadi B; Evers L; Solomon TM; Cherry JD; Aytan N; Mahar I; Devine S; Auerbach S; Alosco ML; Nowinski CJ; Kowall NW; Goldstein LE; Dwyer B; Katz DI; Cantu RC; Stern RA; Au R; McKee AC; Stein TD	Traumatic brain injury has been associated with increased risk of Parkinson disease and parkinsonism, and parkinsonism and Lewy body disease (LBD) can occur with chronic traumatic encephalopathy (CTE). To test whether contact sports and CTE are associated with LBD, we compared deceased contact sports athletes (n = 269) to cohorts from the community (n = 164) and the Boston University Alzheimer di…	2018	Sep	J Neuropathol Exp Neurol	77	9	757-768		10.1093/jnen/nly065	30053297	#468	Adams 2018		Not RCT
Effects of heart rate variability biofeedback training in athletes exposed to stress of university examinations.	Deschodt-Arsac V; Lalanne R; Spiluttini B; Bertin C; Arsac LM	INTRODUCTION: Heart rate variability biofeedback (HRV-BFB) training, a method whereby one controls an unusually low breathing rate to reach cardiac coherence, has been shown to reduce anxiety and improve cardiac autonomic markers in diseased people, but much less is known about HRV-BFB benefits in healthy people. Here we investigated potential benefits in young competitors experiencing stress dur…	2018		PLoS One	13	7	e0201388		10.1371/journal.pone.0201388	30048519	#469	Deschodt-Arsac 2018		Possible RCT
Physiological underarousal as a mechanism of aggressive behavior in university athletes with a history of concussion.	Gallant C; Barry N; Good D	INTRODUCTION: Research has indicated that athletes who engage in high-risk athletic activities, such as football and hockey, have riskier personalities than their low-risk and nonathlete counterparts (Ahmadi et al., 2011, Procedia Soc Behav Sci, 30 and 247-251; Zuckerman, 1983, Biological bases of sensation seeking, impulsivity, and anxiety, Lawrence Erlbaum Assoc Inc.). For instance, increased s…	2018	Aug	Brain Behav	8	8	e01038		10.1002/brb3.1038	30030911	#470	Gallant 2018		Possible RCT
Who is coaching the coach? Knowledge of depression and attitudes toward continuing education in coaches.	Hegarty EM; Weight E; Register-Mihalik JK	BACKGROUND: The rate of depression among collegiate athletes ranges from 16% to 23%, with particularly high findings of prevalence in track and field athletes (34%). Collegiate athletes have also been found to underuse mental health resources. Given this high prevalence of depression and demonstrated reluctance to seek help, it is important to explore the awareness and understanding of depression…	2018		BMJ Open Sport Exerc Med	4	1	e000339		10.1136/bmjsem-2018-000339	30018786	#471	Hegarty 2018		Not RCT
Assessing the Limitations and Biases in the Current Understanding of Chronic Traumatic Encephalopathy.	Schwab N; Hazrati LN	Chronic traumatic encephalopathy (CTE) is considered to be a progressive neurodegenerative disease caused by mild traumatic brain injury (mTBI). Recently there has been a significant amount of media attention surrounding the commonness of CTE in professional athletes, particularly American football, based on several postmortem case series. However, despite the persuasive claims made by the media …	2018		J Alzheimers Dis	64	4	1067-1076		10.3233/JAD-180373	30010133	#472	Schwab 2018		Not RCT
Everyone Else Is Doing It: The Association Between Social Identity and Susceptibility to Peer Influence in NCAA Athletes.	Graupensperger SA; Benson AJ; Evans MB	The authors examined athletes' conformity to teammates' risky behaviors through a performance-based manipulation paradigm. They hypothesized that athletes who strongly identified with their team would be at increased risk of conforming to teammates' behaviors. Athletes (N = 379) from 23 intact National Collegiate Athletic Association (NCAA) teams completed surveys (e.g., social identity) and repo…	2018	Jun	J Sport Exerc Psychol	40	3	117-127		10.1123/jsep.2017-0339	30001165	#473	Graupensperger 2018		Possible RCT
Self-Narrative Profiles of Elite Athletes and Comparisons on Psychological Well-Being.	Houltberg BJ; Wang KT; Qi W; Nelson CS	Further research is needed on factors related to the emotional health of elite athletes. Previous research has linked self-narratives of people or their narrative identities to their psychological well-being. However, no study has yet examined self-narratives among elite athletes. PURPOSE: This study examined whether specific profiles or narrative identities of athletes emerge through multiple se…	2018	Sep	Res Q Exerc Sport	89	3	354-360		10.1080/02701367.2018.1481919	29985771	#474	Houltberg 2018		Possible RCT
The relationship between brain atrophy and cognitive-behavioural symptoms in retired Canadian football players with multiple concussions.	Misquitta K; Dadar M; Tarazi A; Hussain MW; Alatwi MK; Ebraheem A; Multani N; Khodadadi M; Goswami R; Wennberg R; Tator C; Green R; Colella B; Davis KD; Mikulis D; Grinberg M; Sato C; Rogaeva E; Louis Collins D; Tartaglia MC	Multiple concussions, particularly in contact sports, have been associated with cognitive deficits, psychiatric impairment and neurodegenerative diseases like chronic traumatic encephalopathy. We used volumetric and deformation-based morphometric analyses to test the hypothesis that repeated concussions may be associated with smaller regional brain volumes, poorer cognitive performance and behavi…	2018		Neuroimage Clin	19		551-558		10.1016/j.nicl.2018.05.014	29984163	#475	Misquitta 2018		Not RCT
Association of acute depressive symptoms and functional connectivity of emotional processing regions following sport-related concussion.	McCuddy WT; España LY; Nelson LD; Birn RM; Mayer AR; Meier TB	Acute mood disturbance following sport-related concussion is common and is known to adversely affect post-concussion symptoms and recovery. The physiological underpinnings of depressive symptoms following concussion, however, are relatively understudied. We hypothesized that functional connectivity of the emotional processing network would be altered in concussed athletes and associated with the …	2018		Neuroimage Clin	19		434-442		10.1016/j.nicl.2018.05.011	29984152	#476	McCuddy 2018		Possible RCT
Sport and Triad Risk Factors Influence Bone Mineral Density in Collegiate Athletes.	Tenforde AS; Carlson JL; Sainani KL; Chang AO; Kim JH; Golden NH; Fredericson M	PURPOSE: Athletes in weight-bearing sports may benefit from higher bone mineral density (BMD). However, some athletes are at risk for impaired BMD with female athlete triad (Triad). The purpose of this study is to understand the influence of sports participation and Triad on BMD. We hypothesize that athletes in high-impact and multidirectional loading sports will have highest BMD, whereas nonimpa…	2018	Dec	Med Sci Sports Exerc	50	12	2536-2543		10.1249/MSS.0000000000001711	29975299	#478	Tenforde 2018		Possible RCT
Sensitivity to sounds in sport-related concussed athletes: a new clinical presentation of hyperacusis.	Assi H; Moore RD; Ellemberg D; Hébert S	Sensitivity to sounds is one frequent symptom of a sport-related concussion, but its assessment rarely goes beyond a single question. Here we examined sensitivity to sounds using psychoacoustic and psychometric outcomes in athletes beyond the acute phase of injury. Fifty-eight college athletes with normal hearing who either had incurred one or more sport-related concussions (N = 28) or who had ne…	2018	Jul	Sci Rep	8	1	9921		10.1038/s41598-018-28312-1	29967340	#479	Assi 2018		Not RCT
The influence of match characteristics and experience on decision-making performance in AFL umpires.	Corrigan SL; Dwyer DB; Harvey B; Gastin PB	OBJECTIVES: The purpose of this study was to investigate the effects of match characteristics and elite level umpiring experience on the decision-making performance of umpires in the Australian Football League (AFL). DESIGN: Cross Sectional Study. METHODS: All decisions from the 2014 AFL home and away season made by 32 male AFL field umpires (age 33.1±5.0years, AFL umpire experience 122±105 match…	2019	Jan	J Sci Med Sport	22	1	112-116		10.1016/j.jsams.2018.06.005	29958839	#480	Corrigan 2019		Not RCT
The effect of jazz dance on physical and mental health of students with different physical fitness.	Wang Z; An G; Zhang W; Yang G	BACKGROUND: The physical and mental health of college students tends to continuously decline worldwide. Thus, improving their health is necessary. Jazz dance may be one of the effective exercises to improve one's health. However, the effect of jazz dance exercise on different physical fitness level and whether the intensity of jazz dance exercises can improve physical and mental health simultaneo…	2019	May	J Sports Med Phys Fitness	59	5	880-885		10.23736/S0022-4707.18.08025-8	29952176	#481	Wang 2019		Possible RCT
Psychodiagnostics: Classification of the Yips Phenomenon based on Musician's Dystonia.	Ioannou CI; Klämpfl MK; Lobinger BH; Raab M; Altenmüller E	PURPOSE: Similar to musician's focal dystonia, a task-specific phenomenon known as yips, has also been reported in professional athletes. Yips is usually described as focal dystonia, or choking under pressure, or as lying on a continuum between both. Based on the common occupational conditions across musicians and athletes, the present exploratory study aimed to investigate whether musicians diag…	2018	Nov	Med Sci Sports Exerc	50	11	2217-2225		10.1249/MSS.0000000000001696	29933350	#482	Ioannou 2018		Not RCT
Reasons for Prescription Opioid Use While Playing in the National Football League as Risk Factors for Current Use and Misuse Among Former Players.	Dunne EM; Striley CW; Mannes ZL; Asken BM; Ennis N; Cottler LB	OBJECTIVE: Prescription opioid misuse has become a significant public health issue. Previous research has examined predictors of prescription opioid use and misuse among former National Football League (NFL) players. The present study aimed to describe how reasons for prescription opioid use while in the NFL corresponds to use and misuse in retirement. DESIGN: Former NFL players reporting prescri…	2020	Nov	Clin J Sport Med	30	6	544-549		10.1097/JSM.0000000000000628	29933284	#483	Dunne 2020		Possible RCT
Body Weight and Mood State Modifications in Mixed Martial Arts: An Exploratory Pilot.	Brandt R; Bevilacqua GG; Coimbra DR; Pombo LC; Miarka B; Lane AM	Brandt, R, Bevilacqua, GG, Coimbra, DR, Pombo, LC, Miarka, B, and Lane, AM. Body weight and mood state modifications in mixed martial arts: An exploratory pilot. J Strength Cond Res 32(9): 2548-2554, 2018-Mixed martial arts (MMA) fighters typically use rapid weight loss (RWL) as a strategy to make competition weight. The aim of the present study was to compare body weight and mood changes in prof…	2018	Sep	J Strength Cond Res	32	9	2548-2554		10.1519/JSC.0000000000002639	29927894	#485	Brandt 2018		Possible RCT
It's Game Time: Drinking Intentions, Alcohol Consumption, and Consequences at College Tailgates.	Leavens ELS; Croff J; Feddor R; Olson K	BACKGROUND: Alcohol consumption and related consequences is a problem on many college campuses. Tailgating parties before college sporting events may be contributing, however, little recent research has investigated alcohol consumption at these events. OBJECTIVE: The purpose of this study is to evaluate the drinking behaviors of college game day tailgate attendees and subsequent alcohol-related c…	2019		Subst Use Misuse	54	1	11-17		10.1080/10826084.2018.1485698	29927675	#486	LeavensELS 2019		Possible RCT
Tobacco product use and smoking frequency among US adults with intellectual and developmental disabilities.	Eisenbaum E	BACKGROUND: People with intellectual and developmental disabilities (IDD) have been overlooked in tobacco use research although they are likely to experience tobacco-related health disparities. This study examined tobacco product use and smoking frequency and amount among a sample of US Special Olympics athletes with IDD. METHODS: Multiple regression analysis was used to test whether age, gender,…	2018	Aug	J Intellect Disabil Res	62	8	709-718		10.1111/jir.12507	29920831	#488	Eisenbaum 2018		Not RCT
Risk factors for precompetitive sleep behavior in elite female athletes.	Silva MR; Paiva T	BACKGROUND: Sleep is of major importance for the athletes' short and long-term health, performance and recovery; however, published studies on athletes' sleep and even fewer before competition are scarce. This study evaluated the risk factors of sleep in young female gymnasts before an international competition. METHODS: Sixty-seven rhythmic gymnasts (M=18.7, SD=2.9 years) of high performance (M=…	2019	Apr	J Sports Med Phys Fitness	59	4	708-716		10.23736/S0022-4707.18.08498-0	29877674	#489	Silva 2019		Possible RCT
Effect of Mindfulness Based Stress Reduction (MBSR) in Increasing Pain Tolerance and Improving the Mental Health of Injured Athletes.	Mohammed WA; Pappous A; Sharma D	Literature indicates that injured athletes face both physical and psychological distress after they have been injured. In this study, a Mindfulness Based Stress Reduction (MBSR) was utilised as an intervention for use during the period of recovery with injured athletes and, to the best of our knowledge, this is the first study using MBSR as an intervention for this purpose. Objective: The aim of …	2018		Front Psychol	9		722		10.3389/fpsyg.2018.00722	29867682	#490	Mohammed 2018		Possible RCT
Low energy availability surrogates correlate with health and performance consequences of Relative Energy Deficiency in Sport.	Ackerman KE; Holtzman B; Cooper KM; Flynn EF; Bruinvels G; Tenforde AS; Popp KL; Simpkin AJ; Parziale AL	Low energy availability (EA) is suspected to be the underlying cause of both the Female Athlete Triad and the more recently defined syndrome, Relative Energy Deficiency in Sport (RED-S). The International Olympic Committee (IOC) defined RED-S as a syndrome of health and performance impairments resulting from an energy deficit. While the importance of adequate EA is generally accepted, few studies…	2019	May	Br J Sports Med	53	10	628-633		10.1136/bjsports-2017-098958	29860237	#491	Ackerman 2019		Not RCT
Putative mechanisms Underlying Myocardial infarction onset and Emotions (PUME): a randomised controlled study protocol.	Ensari I; Burg MM; Diaz KM; Fu J; Duran AT; Suls JM; Sumner JA; Monane R; Julian JE; Zhao S; Chaplin WF; Shimbo D	INTRODUCTION: The experience of negative emotions (eg, anger, anxiety and sadness) is associated with an increased short-term risk of incident cardiovascular disease (CVD) events, independent of traditional CVD risk factors. Impairment in endothelial function is one possible biological mechanism which may explain the association between negative emotions and incident CVD events. This laboratory-b…	2018	May	BMJ Open	8	5	e020525	ClinicalTrials.gov/NCT01909895	10.1136/bmjopen-2017-020525	29858417	#493	Ensari 2018		Possible RCT
Incidence, course and risk factors of head injury: a retrospective cohort study.	Gerritsen H; Samim M; Peters H; Schers H; van de Laar FA	OBJECTIVES: To assess the incidence of head injury and predictors of complication across the care continuum. DESIGN: Retrospective cohort study using data from a research network. We calculated the incidence of overall head injury in a longitudinal cohort covering 1-year interval (31 369 patient-years), and the incidence of complicated head injury in a longitudinal cohort covering 10 years interv…	2018	May	BMJ Open	8	5	e020364		10.1136/bmjopen-2017-020364	29858414	#494	Gerritsen 2018		Not RCT
Factors that assist and hinder efforts towards recovery from eating disorders: A comparison of collegiate female athletes and non-athletes.	Arthur-Cameselle JN; Burgos J; Burke J; Cairo J; Colón M; Piña ME	This study compared female intercollegiate athletes' and non-athletes' experiences of working towards recovery from an eating disorder. Participants (55 athletes, 99 non-athletes) responded to open-ended questions about factors that influenced their progress towards recovery. Both subgroups reported that Supportive Relationships and Cognitive/Emotional Shifts were most helpful. The third most fre…	2018	Nov-Dec	Eat Disord	26	6	538-555		10.1080/10640266.2018.1477673	29843581	#495	Arthur-Cameselle 2018		Not RCT
Attitudes towards motherhood of women with physical versus psychiatric disabilities.	Hasson-Ohayon I; Hason-Shaked M; Silberg T; Shpigelman CN; Roe D	BACKGROUND: Women with disabilities may face social negative attitudes with regard to their being mothers. In addition, attitudes toward different disabilities form a hierarchy, with more positive attitudes being displayed toward persons with physical disabilities than toward persons with psychiatric disabilities. OBJECTIVE: Current observational study examined whether the relationship between a …	2018	Oct	Disabil Health J	11	4	612-617		10.1016/j.dhjo.2018.05.002	29798828	#496	Hasson-Ohayon 2018		Possible RCT
Psychometric validation of the Turkish nine-item Internet Gaming Disorder Scale-Short Form (IGDS9-SF).	Evren C; Dalbudak E; Topcu M; Kutlu N; Evren B; Pontes HM	The main aims of the current study were to test the factor structure, reliability and validity of the nine-item Internet Gaming Disorder Scale-Short Form (IGDS9-SF), a standardized measure to assess symptoms and prevalence of Internet Gaming Disorder (IGD). In the present study participants were assessed with the IGDS9-SF, nine-item Internet Gaming Disorder Scale (IGDS) and the Young's Internet A…	2018	Jul	Psychiatry Res	265		349-354		10.1016/j.psychres.2018.05.002	29793049	#497	Evren 2018		Not RCT
Ethnic-racial typicality and its relation to ethnic identity and psychological functioning.	Mitchell LL; Kathawalla UK; Ajayi AA; Fish J; Nelson SC; Peissig LHM; Syed M	OBJECTIVES: Ethnic identity development is considered a central task of adolescence and emerging adulthood for ethnic minority individuals. Although the process of developing a coherent ethnic identity has received attention from researchers, there has been little work done to elucidate the content of ethnic identity. This study uses an inductive mixed-methods approach to address 1 aspect of ethn…	2018	Jul	Cultur Divers Ethnic Minor Psychol	24	3	400-413		10.1037/cdp0000193	29792487	#498	Mitchell 2018		Not RCT
International Olympic Committee (IOC) Consensus Statement on Relative Energy Deficiency in Sport (RED-S): 2018 Update.	Mountjoy M; Sundgot-Borgen J; Burke L; Ackerman KE; Blauwet C; Constantini N; Lebrun C; Lundy B; Melin A; Meyer N; Sherman R; Tenforde AS; Torstveit MK; Budgett R		2018	Jul	Int J Sport Nutr Exerc Metab	28	4	316-331		10.1123/ijsnem.2018-0136	29771168	#500	Mountjoy 2018
Efficacy of practising Tai Chi for older people with mild dementia: protocol for a randomised controlled study.	Lyu J; Li W; Rong X; Wei L; Huang N; Champ M; Xiong Q; Chen X; Li M; Li F	INTRODUCTION: Many studies suggest that Tai Chi exercise is a safe and appropriate mind-body exercise for older people and effectively slows down age-related cognitive decline. A set of bespoke Tai Chi exercise named 'Cognition Protecting Tai Chi' (CPT) has been created for older people with cognitive impairments by the research team of geriatricians, neurologists, rehabilitation specialists, exp…	2018	May	BMJ Open	8	5	e019940	ChiCTR/ChiCTR-INR-16009872	10.1136/bmjopen-2017-019940	29764877	#501	Lyu 2018		Possible RCT
Identifying dyslexia risk for sport-related concussion management: Sensitivity and specificity of self-report and rapid naming.	Wiseheart R; Wellington R	BACKGROUND: Dyslexia is the most common type of learning disability and studies have shown that student-athletes with learning disabilities sustain more concussions than their non-affected peers. However, current methods of dyslexia identification in college students are potentially invalid because they rely on students to self-report formal dyslexia diagnoses. METHODS: To test the accuracy of se…	2019	Apr	Clin Neuropsychol	33	3	519-538		10.1080/13854046.2018.1474950	29764297	#502	Wiseheart 2019		Not RCT
Physical and cognitive doping in university students using the unrelated question model (UQM): Assessing the influence of the probability of receiving the sensitive question on prevalence estimation.	Dietz P; Quermann A; van Poppel MNM; Striegel H; Schröter H; Ulrich R; Simon P	STUDY OBJECTIVES: In order to increase the value of randomized response techniques (RRTs) as tools for studying sensitive issues, the present study investigated whether the prevalence estimate for a sensitive item [Formula: see text] assessed with the unrelated questionnaire method (UQM) is influenced by changing the probability of receiving the sensitive question p. MATERIAL AND METHODS: A short…	2018		PLoS One	13	5	e0197270		10.1371/journal.pone.0197270	29763428	#503	Dietz 2018		Not RCT
Health status among long-term breast cancer survivors suffering from higher levels of fatigue: a cross-sectional study.	Álvarez-Salvago F; Galiano-Castillo N; Arroyo-Morales M; Cruz-Fernández M; Lozano-Lozano M; Cantarero-Villanueva I	PURPOSE: The aims of this study were to evaluate the health status of long-term breast cancer survivors (LTBCS) suffering from higher levels of fatigue, to highlight their needs, and to establish the key points of intervention support programs. METHODS: A cross-sectional observational study was conducted at the Sport and Health Joint University Institute (iMUDS) between September 2016 and July 20…	2018	Oct	Support Care Cancer	26	10	3649-3658		10.1007/s00520-018-4240-z	29730714	#504	Álvarez-Salvago 2018		Possible RCT
Emotional Intelligence, Motivational Climate and Levels of Anxiety in Athletes from Different Categories of Sports: Analysis through Structural Equations.	Castro-Sánchez M; Zurita-Ortega F; Chacón-Cuberos R; López-Gutiérrez CJ; Zafra-Santos E	(1) Background: Psychological factors can strongly affect the athletes&rsquo; performance. Therefore, currently the role of the sports psychologist is particularly relevant, being in charge of training the athlete&rsquo;s psychological factors. This study aims at analysing the connections between motivational climate in sport, anxiety and emotional intelligence depending on the type of sport prac…	2018	May	Int J Environ Res Public Health	15	5			10.3390/ijerph15050894	29724008	#505	Castro-Sánchez 2018		Possible RCT
Early onset dementia in New Zealand Pacific boxers: a case series.	Payman V; Yates S; Cullum S	AIM: To describe the biopsychosocial characteristics of a series of Pacific men living in South Auckland with a history of boxing presenting with early onset dementia. We discuss the history of boxing in Pacific people and the possibility of increased risk of early onset dementia in New Zealand Pacific men compared to their European counterparts. METHOD: We reviewed the files of Pacific men with …	2018	May	N Z Med J	131	1474	20-26			29723175	#506	Payman 2018		Not RCT
A Review of Prevention, Diagnosis, and Treatment of Relative Energy Deficiency in Sport in Artistic (Synchronized) Swimming.	Robertson S; Mountjoy M	The syndrome of relative energy deficiency in sport (RED-S) is a clinical entity characterized by low energy availability, which can negatively affect the health and performance of both male and female athletes. The underlying mechanism of RED-S is an inadequacy of dietary energy to support optimal health and performance. This syndrome refers to impaired physiological function, including metaboli…	2018	Jul	Int J Sport Nutr Exerc Metab	28	4	375-384		10.1123/ijsnem.2017-0329	29722578	#507	Robertson 2018		Not RCT
A 12-month prospective cohort study of symptoms of common mental disorders among professional rugby players.	Gouttebarge V; Hopley P; Kerkhoffs G; Verhagen E; Viljoen W; Wylleman P; Lambert M	The primary aims were to determine the 12-month incidence (and comorbidity) of symptoms of common mental disorders (CMD) among male professional rugby players and to explore their association with potential stressors. A secondary aim was to explore the view of male professional rugby players about the consequences of symptoms of CMD and related medical support/needs. An observational prospective …	2018	Aug	Eur J Sport Sci	18	7	1004-1012		10.1080/17461391.2018.1466914	29698129	#508	Gouttebarge 2018		Not RCT
Athletic identity and self-esteem among active and retired Paralympic athletes.	Marin-Urquiza A; Ferreira JP; Van Biesen D	Athletic identity (AI) has been suggested as a variable that can have an impact on the psychological health of the athletes upon retirement. The aim of this study was to provide more insight on the transition out of elite sport by assessing and comparing the extent of AI and self-esteem in an active group (AG) and a retired group (RG) of Paralympic athletes. Perceived stress and depressive sympto…	2018	Jul	Eur J Sport Sci	18	6	861-871		10.1080/17461391.2018.1462854	29663863	#510	Marin-Urquiza 2018		Possible RCT
Turo (Qi Dance) Program for Parkinson's Disease Patients: Randomized, Assessor Blind, Waiting-List Control, Partial Crossover Study.	Lee HJ; Kim SY; Chae Y; Kim MY; Yin C; Jung WS; Cho KH; Kim SN; Park HJ; Lee H	CONTEXT: Qigong, Tai-chi and dancing have all been proven effective for Parkinson's disease (PD); however, no study has yet assessed the efficacy of Turo, a hybrid qigong dancing program developed to relieve symptoms in PD patients. OBJECTIVE: To determine whether Turo may provide benefit in addressing the symptoms of PD patients. DESIGN: Randomized, assessor blind, waiting-list control, partial …	2018	May-Jun	Explore (NY)	14	3	216-223		10.1016/j.explore.2017.11.002	29650371	#511	Lee 2018		Possible RCT
Association Between History of Multiple Concussions and Health Outcomes Among Former College Football Players: 15-Year Follow-up From the NCAA Concussion Study (1999-2001).	Kerr ZY; Thomas LC; Simon JE; McCrea M; Guskiewicz KM	BACKGROUND: Previous research has examined associations between concussion history and adverse health outcomes among former professional football players. Less is known about the potential effects of concussion among former college football players without additional exposure at the professional level. PURPOSE: To examine the association between concussion and adverse health outcomes in a cohort …	2018	Jun	Am J Sports Med	46	7	1733-1741		10.1177/0363546518765121	29620911	#512	Kerr 2018		Not RCT
Seasonal player wellness and its longitudinal association with internal training load: study in elite volleyball.	Clemente FM; Mendes B; Palao JM; Silvério A; Carriço S; Calvete F; Nakamura FY	BACKGROUND: Monitoring training load is critical to minimize the risk of overreaching, injury or illness. The purpose of this study was to assess the relationships and variance between perceived internal load and wellness status of elite male volleyball. METHODS: Thirteen elite volleyball players were studied during a full competitive season (nine months, 237 training sessions and 37 official mat…	2019	Mar	J Sports Med Phys Fitness	59	3	345-351		10.23736/S0022-4707.18.08312-3	29619798	#513	Clemente 2019		Possible RCT
Management of the female athlete triad.	Nose-Ogura S; Harada M; Hiraike O; Osuga Y; Fujii T	The female athlete triad (FAT) is defined by the American College of Sports Medicine (ACSM) as low energy availability (low EA), functional hypothalamic amenorrhoea and osteoporosis. In low EA, lutein dysfunction first develops, followed by anovulation and, subsequently, oligomenorrhea, leading to amenorrhea. Moreover, low estradiol concentrations due to amenorrhea decrease bone mineral density (…	2018	Jun	J Obstet Gynaecol Res	44	6	1007-1014		10.1111/jog.13614	29607594	#514	Nose-Ogura 2018		Not RCT
Self-reported sleep duration affects tandem gait, but not steady-state gait outcomes among healthy collegiate athletes.	Howell DR; Berkstresser B; Wang F; Buckley TA; Mannix R; Stillman A; Meehan WP 3rd	BACKGROUND: Sleep deficits are associated with motor and cognitive function deficits, even in the absence of a recent concussion. RESEARCH QUESTION: Does the amount of self-reported sleep prior to pre-season concussion testing affect single-task and dual-task instrumented steady-state gait and timed tandem gait test performance? METHODS: One hundred and fourteen healthy collegiate athletes (mean …	2018	May	Gait Posture	62		291-296		10.1016/j.gaitpost.2018.03.038	29605797	#515	Howell 2018		Possible RCT
Validation and Reliability of the Korean Version of the Sport Anxiety Scale-2.	Cho S; Choi H; Eklund RC; Paek I	The main purpose of the present study was to examine the validation and reliability of the Korean version of the Sport Anxiety Scale (SAS-2Kr) by evaluating its factorial invariance across gender. A total of 303 Korean collegiate athletes (198 males and 105 females) from 9 sports participated in the study, and they completed the demographic questionnaire and the SAS-2Kr containing 15 items to mea…	2018	Mar	J Hum Kinet	61		217-225		10.1515/hukin-2017-0138	29599874	#516	Cho 2018		Not RCT
Evaluation and Adaption of the Trier Inventory for Chronic Stress (TICS) for Assessment in Competitive Sports.	Sallen J; Hirschmann F; Herrmann C	The demands of a career in competitive sports can lead to chronic stress perception among athletes if there is a non-conformity of requirements and available coping resources. The Trier Inventory for Chronic Stress (TICS) (Schulz et al., 2004) is said to be thoroughly validated. Nevertheless, it has not yet been subjected to a confirmatory factor analysis. The present study aims (1) to evaluate t…	2018		Front Psychol	9		308		10.3389/fpsyg.2018.00308	29593611	#517	Sallen 2018		Not RCT
Negative Mood States Correlate with Laterobasal Amygdala in Collegiate Football Players.	Cho HB; Bueler CE; DiMuzio J; Hicks-Little C; McGlade E; Lyoo IK; Yurgelun-Todd D	A number of studies have suggested that sports-related concussion (SRC) may place individuals at increased risk for depression and negative outcomes including suicide. However, the mechanisms underlying a potential relationship between brain integrity and mood remain unclear. The current study is aimed at examining the association between amygdala shape, mood state, and postconcussion symptoms in…	2018		Biomed Res Int	2018		8142631		10.1155/2018/8142631	29581986	#518	Cho 2018		Not RCT
Social motivation and health in college club swimming.	Anderson AR; Ramos WD	OBJECTIVE: Participation in recreational sport clubs on campus is a popular student activity nationwide. These sport-based organizations provide a host of benefits within recognized dimensions of health and wellness. Understanding participants' motives for engaging in these types of activities can provide insight in design and delivery and enhance participant health. This study focuses on outcome…	2018	Nov-Dec	J Am Coll Health	66	8	783-789		10.1080/07448481.2018.1453515	29565747	#519	Anderson 2018		Possible RCT
Symptoms of Anxiety and Depression in Young Athletes Using the Hospital Anxiety and Depression Scale.	Weber S; Puta C; Lesinski M; Gabriel B; Steidten T; Bär KJ; Herbsleb M; Granacher U; Gabriel HHW	Elite young athletes have to cope with multiple psychological demands such as training volume, mental and physical fatigue, spatial separation of family and friends or time management problems may lead to reduced mental and physical recovery. While normative data regarding symptoms of anxiety and depression for the general population is available (Hinz and Brähler, 2011), hardly any information e…	2018		Front Physiol	9		182		10.3389/fphys.2018.00182	29563884	#520	Weber 2018		Not RCT
Effect of tai chi versus aerobic exercise for fibromyalgia: comparative effectiveness randomized controlled trial.	Wang C; Schmid CH; Fielding RA; Harvey WF; Reid KF; Price LL; Driban JB; Kalish R; Rones R; McAlindon T	OBJECTIVES: To determine the effectiveness of tai chi interventions compared with aerobic exercise, a current core standard treatment in patients with fibromyalgia, and to test whether the effectiveness of tai chi depends on its dosage or duration. DESIGN: Prospective, randomized, 52 week, single blind comparative effectiveness trial. SETTING: Urban tertiary care academic hospital in the United S…	2018	Mar	BMJ	360		k851	ClinicalTrials.gov/NCT01420640	10.1136/bmj.k851	29563100	#521	Wang 2018		Possible RCT
Physical self-concept and body dissatisfaction among Special Olympics athletes: A comparison between sex, weight status, and culture.	Pan CC; Maïano C; Morin AJS	BACKGROUND: Little research has looked at the associations between sex, weight status and culture, and the physical self-perceptions and body dissatisfaction of individuals with intellectual disabilities (ID) involved in Special Olympics (SO) sports. AIMS: To examine sex- (male vs female), weight status- (non-overweight/obese vs. overweight/obese), and culture-based (North American vs. Asian) dif…	2018	May	Res Dev Disabil	76		1-11		10.1016/j.ridd.2018.02.013	29544161	#522	Pan 2018		Possible RCT
Lower extremity osteoarthritis is associated with lower health-related quality of life among retired professional footballers.	Gouttebarge V; Aoki H; Kerkhoffs GMMJ	OBJECTIVE: The objective of the current study was to explore whether retired professional footballers suffering from lower extremity OA have a lower health-related quality of life than those without OA or current professional footballers. METHODS: An observational study based on a cross-sectional design by means of questionnaires was conducted. Participants were retired and current professional f…	2018	Nov	Phys Sportsmed	46	4	471-476		10.1080/00913847.2018.1451718	29527975	#524	Gouttebarge 2018		Not RCT
The Psychology of Esports: A Systematic Literature Review.	Bányai F; Griffiths MD; Király O; Demetrovics Z	Recently, the skill involved in playing and mastering video games has led to the professionalization of the activity in the form of 'esports' (electronic sports). The aim of the present paper was to review the main topics of psychological interest about esports and then to examine the similarities of esports to professional and problem gambling. As a result of a systematic literature search, eigh…	2019	Jun	J Gambl Stud	35	2	351-365		10.1007/s10899-018-9763-1	29508260	#525	Bányai 2019		Not RCT
Cortical thickness and subcortical brain volumes in professional rugby league players.	Wojtowicz M; Gardner AJ; Stanwell P; Zafonte R; Dickerson BC; Iverson GL	PURPOSE: The purpose of this study was to examine cortical thickness and subcortical volumes in professional rugby players with an extensive history of concussions compared to control subjects. METHOD: Participants included 24 active and former professional rugby league players [Age M(SD) = 33.3(6.3); Range = 21-44] with an extensive history of concussion and 18 age- and education-matched control…	2018		Neuroimage Clin	18		377-381		10.1016/j.nicl.2018.01.005	29487794	#526	Wojtowicz 2018		Possible RCT
Female Athlete Triad/Relative Energy Deficiency in Sport: A Perspective Interview With Professor Barbara Drinkwater.	Carter S	Barbara Drinkwater has been a lifelong champion of equality for women in many areas of life well before it was widely accepted. Her "walking the walk" of women breaking barriers in traditional male roles in administration and leadership is exemplified by her election as the first woman president of the American College of Sports Medicine in 1988. Some of the controversial areas in which Barbara w…	2018	Jul	Int J Sport Nutr Exerc Metab	28	4	332-334		10.1123/ijsnem.2018-0030	29485333	#527	Carter 2018		Not RCT
What Is the Relationship of Fear Avoidance to Physical Function and Pain Intensity in Injured Athletes?	Fischerauer SF; Talaei-Khoei M; Bexkens R; Ring DC; Oh LS; Vranceanu AM	BACKGROUND: Fear avoidance can play a prominent role in maladaptive responses to an injury. In injured athletes, such pain-related fear or fear avoidance behavior may have a substantial influence on the recovery process. Specifically, it may explain why some are able to reach their preinjury abilities, whereas others are unable to return to sport. QUESTIONS/PURPOSES: (1) Is fear avoidance in athl…	2018	Apr	Clin Orthop Relat Res	476	4	754-763		10.1007/s11999.0000000000000085	29480885	#528	Fischerauer 2018		Possible RCT
Individual and Contextual Correlates of Frequently Involved Special Olympics Athletes.	Robinson S; Fraser-Thomas JL; Balogh R; Lunsky Y; Weiss JA	It is important to understand factors associated with sport participation for youth with intellectual and developmental disabilities (IDD). With a sample of 414 Special Olympics (SO) athletes, this study examined how frequently involved athletes differ from other youth who are less involved in SO. Results showed that frequently involved athletes are older, have more sport-specific parental suppor…	2018	Mar	Am J Intellect Dev Disabil	123	2	164-175		10.1352/1944-7558-123.2.164	29480776	#529	Robinson 2018		Not RCT
Real World Recruiting of Older Subjects with Mild Cognitive Impairment for Exercise Trials: Community Readiness is Pivotal.	Sanders ML; Stuckenschneider T; Devenney KE; Lawlor B; Schneider S; Olde Rikkert MGM	Prevention trials in subjects with mild cognitive impairment (MCI), especially lifestyle interventions, can be difficult to carry out, particularly the recruitment and retention of subjects. We experienced these challenges in our multi-site one-year exercise trial in MCI, NeuroExercise. Trial recruitment rates differed significantly across sites; the non-medical sport university site, providing f…	2018		J Alzheimers Dis	62	2	579-581		10.3233/JAD-171083	29480202	#530	Sanders 2018		Possible RCT
Risk Factors Associated With Sustaining a Sport-related Concussion: An Initial Synthesis Study of 12,320 Student-Athletes.	Brett BL; Kuhn AW; Yengo-Kahn AM; Solomon GS; Zuckerman SL	OBJECTIVE: The empirical identification of risk factors associated with sport-related concussion (SRC) may improve the management of student-athletes. The current study attempted to identify and quantify bio-cognitive risk factors associated with sustaining a SRC. METHODS: Cross-sectional ambispective study; level of evidence, 3. Neurocognitive testing of 12,320 middle school, high school and col…	2018	Dec	Arch Clin Neuropsychol	33	8	984-992		10.1093/arclin/acy006	29471410	#531	Brett 2018		Not RCT
Relationship between sleep and exercise as colorectal cancer survivors transition off treatment.	Coles T; Bennett AV; Tan X; Battaglini CL; Sanoff HK; Basch E; Jensen RE; Reeve BB	PURPOSE: The primary objective of this study was to evaluate the relationship between exercise and sleep disturbance in a sample of individuals diagnosed with stage I, II, and III colorectal cancer (CRC) as patients transitioned off first-line treatment. We also sought to identify heterogeneity in the relationship between sleep disturbance and exercise. METHODS: Data were obtained from the MY-Hea…	2018	Aug	Support Care Cancer	26	8	2663-2673		10.1007/s00520-018-4110-8	29470704	#532	Coles 2018		Possible RCT
Gender differences in tobacco use among U.S. Special Olympics athletes.	Eisenbaum E; DiNitto DM; Bishop-Fitzpatrick L	BACKGROUND: The rise in women's tobacco use and subsequent health complications has generated an increase in gender-related tobacco use research. However, no research has examined gender's influence on tobacco use among people with intellectual and developmental disabilities (IDD). OBJECTIVE: To examine 1) tobacco use prevalence rates among men and women with IDD, and 2) correlates of tobacco use…	2018	Jul	Disabil Health J	11	3	466-470		10.1016/j.dhjo.2018.01.005	29428208	#533	Eisenbaum 2018		Not RCT
Depression and anxiety symptoms in 17 teams of female football players including 10 German first league teams.	Junge A; Prinz B	BACKGROUND: Information on the prevalence of mental health problems of elite athletes is inconclusive, most probably due to methodological limitations, such as low response rates, heterogeneous samples. AIMS: To evaluate the prevalence and risk factors of depression and anxiety symptoms in high-level female football players. METHODS: Female football players of 10 German first league (Bundesliga) …	2019	Apr	Br J Sports Med	53	8	471-477		10.1136/bjsports-2017-098033	29420239	#534	Junge 2019		Not RCT
Sleep disorders as primary and secondary factors in relation with daily functioning in medical students.	Abdulah DM; Piro RS	BACKGROUND: College students experience various types of sleep disorders that impact daily functioning. Previous studies have focused on the effect of one sleep disorder. OBJECTIVE: Examine factors that might relate to several sleep disorders and the impacts of sleep disorders on the daily functioning in medical students. DESIGN: Cross-sectional study. SETTING: Medical college. SUBJECTS AND METHO…	2018	Jan-Feb	Ann Saudi Med	38	1	57-64		10.5144/0256-4947.2018.57	29419528	#535	Abdulah 2018		Possible RCT
Changes in psychiatric symptoms and psychological processes among veterans participating in a therapeutic adventure program.	Bettmann JE; Scheinfeld DE; Prince KC; Garland EL; Ovrom KV	When veterans need effective mental health treatment, many are reluctant to engage in traditional treatment modalities because of stigma. Therapeutic adventure shows promise as a way to engage veterans and enact positive changes in functioning, but little is known about how therapeutic adventure impacts mental health symptoms among veterans. This study examined changes in mental health symptoms a…	2019	Nov	Psychol Serv	16	4	525-534		10.1037/ser0000213	29419308	#536	Bettmann 2019		Possible RCT
Low RMR(ratio) as a Surrogate Marker for Energy Deficiency, the Choice of Predictive Equation Vital for Correctly Identifying Male and Female Ballet Dancers at Risk.	Staal S; Sjödin A; Fahrenholtz I; Bonnesen K; Melin AK	Ballet dancers are reported to have an increased risk for energy deficiency with or without disordered eating behavior. A low ratio between measured ((m)) and predicted ((p)) resting metabolic rate (RMR(ratio) < 0.90) is a recognized surrogate marker for energy deficiency. We aimed to evaluate the prevalence of suppressed RMR using different methods to calculate (p)RMR and to explore associations…	2018	Jul	Int J Sport Nutr Exerc Metab	28	4	412-418		10.1123/ijsnem.2017-0327	29405782	#537	Staal 2018		Possible RCT
Diagnosis makes a difference: Perceptions of older persons with dementia symptoms.	Diekfuss JA; De Larwelle J; McFadden SH	Background/Study Context: Employing the stereotype content model and terror management theory, we examined whether stereotypes and feelings about persons with dementia vary depending on the type of dementia diagnosis and purported causes of the dementia. METHODS: Participants were randomly assigned to read one of four vignettes that depicted a man who consulted his doctor because of memory proble…	2018	Mar-Apr	Exp Aging Res	44	2	148-161		10.1080/0361073X.2017.1422475	29400641	#538	Diekfuss 2018		Possible RCT
Neurophysiological and cognitive impairment following repeated sports concussion injuries in retired professional rugby league players.	Pearce AJ; Rist B; Fraser CL; Cohen A; Maller JJ	BACKGROUND: Concussion is regarded as a common injury in rugby league, however no studies have explored the long-term neurophysiological and cognitive effects of repeated concussion injuries in this sport. METHODS: Former professional rugby athletes (n = 25) were compared to 25 age-matched participants with no history of a concussion. All participants completed standardised motor dexterity, react…	2018		Brain Inj	32	4	498-505		10.1080/02699052.2018.1430376	29388850	#539	Pearce 2018		Possible RCT
Self-confidence and affect responses to short-term sprint interval training.	Selmi W; Rebai H; Chtara M; Naceur A; Sahli S	The study aimed to investigate the effects of repeated sprint (RS) training on somatic anxiety (SA), cognitive anxiety (CA), self-confidence (SC), rating of perceived exertion (RPE) and repeated sprint ability (RSA) indicators in elite young soccer players. Thirty elite soccer players in the first football league (age: 17.8±0.9years) volunteered to participate in this study. They were randomly as…	2018	May	Physiol Behav	188		42-47		10.1016/j.physbeh.2018.01.016	29374581	#540	Selmi 2018		Possible RCT
The psychology of elite cycling: a systematic review.	Spindler DJ; Allen MS; Vella SA; Swann C	This systematic review sought to synthesise what is currently known about the psychology of elite cycling. Nine electronic databases were searched in March 2017 for studies reporting an empirical test of any psychological construct in an elite cycling sample. Fourteen studies (total n = 427) met inclusion criteria. Eight studies were coded as having high risk of bias. Themes extracted included mo…	2018	Sep	J Sports Sci	36	17	1943-1954		10.1080/02640414.2018.1426978	29346033	#541	Spindler 2018		Not RCT
Subtypes in clinical burnout patients enrolled in an employee rehabilitation program: differences in burnout profiles, depression, and recovery/resources-stress balance.	Bauernhofer K; Bassa D; Canazei M; Jiménez P; Paechter M; Papousek I; Fink A; Weiss EM	BACKGROUND: Burnout is generally perceived a unified disorder with homogeneous symptomatology across people (exhaustion, cynicism, and reduced professional efficacy). However, increasing evidence points to intra-individual patterns of burnout symptoms in non-clinical samples such as students, athletes, healthy, and burned-out employees. Different burnout subtypes might therefore exist. Yet, burno…	2018	Jan	BMC Psychiatry	18	1	10		10.1186/s12888-018-1589-y	29343237	#542	Bauernhofer 2018		Not RCT
[The yips: a movement disorder among golfers].	van Wensen E; van de Warrenburg BP	BACKGROUND: Although the yips occurs commonly in golfers, this neurological movement disorder is a relatively unknown phenomenon among physicians. CASE DESCRIPTION: A 47-year-old golf player developed a disturbing, neurological movement disorder that manifested when playing golf: the yips. These jerks occurred when putting, but not during practice rounds. The patient's father suffered from simila…	2018		Ned Tijdschr Geneeskd	162		D2204			29328016	#543	vanWensen 2018		Not RCT
Elite Athletes' In-event Competitive Anxiety Responses and Psychological Skills Usage under Differing Conditions.	Hagan JE Jr; Pollmann D; Schack T	Background and Purpose: Even though the assessment of competitive anxiety responses (intensity, interpretation, and frequency) using the time-to-event paradigm has gained much attention, literature on the account of these same experiences in-event and their corresponding psychological skills adopted under differing conditions is limited. This is a follow up investigation to establish the extent t…	2017		Front Psychol	8		2280		10.3389/fpsyg.2017.02280	29312103	#545	HaganJEJr 2017		Possible RCT
Fitness training for cardiorespiratory conditioning after traumatic brain injury.	Hassett L; Moseley AM; Harmer AR	BACKGROUND: Reduced cardiorespiratory fitness (cardiorespiratory deconditioning) is a common consequence of traumatic brain injury (TBI). Fitness training may be implemented to address this impairment. OBJECTIVES: The primary objective of this updated review was to evaluate whether fitness training improves cardiorespiratory fitness in people who have sustained a TBI. The secondary objectives wer…	2017	Dec	Cochrane Database Syst Rev	12	12	CD006123		10.1002/14651858.CD006123.pub3	29286534	#547	Hassett 2017		Not RCT
BRain health and healthy AgeINg in retired rugby union players, the BRAIN Study: study protocol for an observational study in the UK.	Gallo V; McElvenny D; Hobbs C; Davoren D; Morris H; Crutch S; Zetterberg H; Fox NC; Kemp S; Cross M; Arden NK; Davies MAM; Malaspina A; Pearce N	INTRODUCTION: Relatively little is known about the long-term health of former elite rugby players, or former sportspeople more generally. As well as the potential benefits of being former elite sportspersons, there may be potential health risks from exposures occurring during an individual's playing career, as well as following retirement. Each contact sport has vastly different playing dynamics,…	2017	Dec	BMJ Open	7	12	e017990		10.1136/bmjopen-2017-017990	29282262	#548	Gallo 2017		Not RCT
Optimizing performance through stress training - An educational strategy for surgical residents.	Goldberg MB; Mazzei M; Maher Z; Fish JH; Milner R; Yu D; Goldberg AJ	BACKGROUND: Stress management programs improve efficacy in aviation, military, and professional sports; however, similar educational strategies have not been adopted in surgical training. We have evaluated the effectiveness of a stress management program for surgical residents. METHODS: From 2011 to 2016, 137 surgical residents participated in a prospective, blinded study. The intervention group …	2018	Sep	Am J Surg	216	3	618-623		10.1016/j.amjsurg.2017.11.040	29275906	#550	Goldberg 2018		Possible RCT
Motor Function in Former Professional Football Players with History of Multiple Concussions.	Tarazi A; Tator CH; Wennberg R; Ebraheem A; Green REA; Collela B; Saverino C; Khodadadi M; Misquitta K; Tartaglia MC	The objective of this study was to assess the incidence of motor impairment in former professional Canadian Football League (ex-CFL) players with multiple concussions. We investigated motor symptoms and signs in 45 ex-CFL players with multiple concussions and 25 age- and education-matched healthy controls with no history of concussion. Neurological assessment included items from the SCAT3 (Sport …	2018	Apr	J Neurotrauma	35	8	1003-1007		10.1089/neu.2017.5290	29256818	#551	Tarazi 2018		Possible RCT
Gender-specific factors associated with the use of mental health services for suicidal ideation: Results from the 2013 Korean Community Health Survey.	Kim M; Lee YH	This study examined gender-specific factors associated with the use of mental health services (MHS) for suicidal ideation (SI). We included data on 6,768 males and 12,475 females who had experienced SI over the past year from the nationwide 2013 Korean Community Health Survey. These individuals were grouped as MHS users for SI if they had received professional counseling at medical institutions, …	2017		PLoS One	12	12	e0189799		10.1371/journal.pone.0189799	29253031	#552	Kim 2017		Not RCT
Low Energy Availability Is Difficult to Assess but Outcomes Have Large Impact on Bone Injury Rates in Elite Distance Athletes.	Heikura IA; Uusitalo ALT; Stellingwerff T; Bergland D; Mero AA; Burke LM	We aimed to (a) report energy availability (EA), metabolic/reproductive function, bone mineral density, and injury/illness rates in national/world-class female and male distance athletes and (b) investigate the robustness of various diagnostic criteria from the Female Athlete Triad (Triad), Low Energy Availability in Females Questionnaire, and relative energy deficiency in sport (RED-S) tools to …	2018	Jul	Int J Sport Nutr Exerc Metab	28	4	403-411		10.1123/ijsnem.2017-0313	29252050	#553	Heikura 2018		Possible RCT
Collegiate Athletic Trainers' Knowledge of the Female Athlete Triad and Relative Energy Deficiency in Sport.	Kroshus E; DeFreese JD; Kerr ZY	CONTEXT: The female athlete triad (Triad) and relative energy deficiency in sport (RED-S) specify the consequences of energy imbalance. Athletic trainers (ATs) are positioned to identify athletes who are fueling themselves inadequately and experiencing related health and performance consequences. OBJECTIVE: To assess the knowledge of collegiate ATs about the Triad and RED-S and to examine variabi…	2018	Jan	J Athl Train	53	1	51-59		10.4085/1062-6050-52.11.29	29251536	#554	Kroshus 2018		Not RCT
Differentials and trends in emergency department visits due to alcohol intoxication and co-occurring conditions among students in a U.S. public university.	Ngo DA; Ait-Daoud N; Rege SV; Ding C; Gallion L; Davis S; Holstege CP	BACKGROUND: Few studies have explored the epidemiology of students presenting to the emergency department (ED) as a consequence of hazardous drinking. This study examined differentials and trends in ED visits following alcohol intoxication and co-occurring conditions among students presenting to a major U.S. university health system. METHODS: The ED electronic medical records from academic years …	2018	Feb	Drug Alcohol Depend	183		89-95		10.1016/j.drugalcdep.2017.10.029	29241106	#555	Ngo 2018		Possible RCT
Differential Experimental Effects of a Short Bout of Walking, Meditation, or Combination of Walking and Meditation on State Anxiety Among Young Adults.	Edwards MK; Rosenbaum S; Loprinzi PD	INTRODUCTION: Single bouts of aerobic exercise and meditation have been shown to improve anxiety states. Yet to be evaluated in the literature, we sought to examine the effects of a single, short bout of aerobic exercise or meditation, as well as exercise and meditation combined on state anxiety among young adults. DESIGN: Randomized controlled trial. SETTING: University. SUBJECTS: Participants (…	2018	May	Am J Health Promot	32	4	949-958		10.1177/0890117117744913	29216745	#557	Edwards 2018		Possible RCT
Body mass index and waist circumference of Latin American adult athletes with intellectual disability.	Foley JT; Lloyd M; Turner L; Temple VA	OBJECTIVES: To examine both body mass index (BMI) status and waist circunference (WC) in a large international sample of adult Special Olympics participants from Latin America. It also explored the association of age and sex with obesity in this population. MATERIALS AND METHODS: BMI and WC records from a total of 4174 (2683 male and 1491 female) participant records from the Special Olympics Inte…	2017	Jul-Aug	Salud Publica Mex	59	4	416-422		10.21149/8204	29211262	#558	Foley 2017		Not RCT
Predicting how health behaviours contribute to the development of diseases within a military population in the Hungarian Defence Forces.	Novák A; Hornyák B; Rázsó Z; Szalánczi S; Juhász Z; Sótér A; Nyakas C	INTRODUCTION: Recent legislative amendments in Hungary have resulted in the possibility for early retirement being abolished in the Hungarian Defence Forces. The retirement age for professional soldiers has also increased to 65 years, thereby greatly increasing the average length of military service. This necessitates greater attention to the health and care of service personnel due to the increa…	2018	May	J R Army Med Corps	164	2	107-111		10.1136/jramc-2017-000804	29176003	#560	Novák 2018		Not RCT
Feasibility of a 6-Month Yoga Program to Improve the Physical and Psychosocial Status of Persons with Multiple Sclerosis and their Family Members.	Kahraman T; Ozdogar AT; Yigit P; Hosgel I; Mehdiyev Z; Ertekin O; Ozakbas S	CONTEXT: To the best of our knowledge, there has been no study on yoga that includes both persons with multiple sclerosis (MS) and their family members. Because yoga has therapeutic effects in both persons with MS and healthy persons, we hypothesized that it would be an effective method to improve not only the physical and psychosocial status but also the time persons with MS and their family mem…	2018	Jan-Feb	Explore (NY)	14	1	36-43		10.1016/j.explore.2017.07.006	29174060	#561	Kahraman 2018		Possible RCT
Needle-use declarations at the Olympic Games Rio 2016.	Allen M; Stuart MC; Gribble H; Budgett R; Pipe A	AIM: We report on the results of the 'IOC Needle Policy' applied during the course of the Games of the XXXI Summer Olympiad in Rio de Janeiro, Brazil. The policy was intended to empower physicians to ensure appropriate clinical use of needles within team medical environments, enhance the safety of those responsible for housekeeping services and others in the Olympic environment, and permit docume…	2018	Jun	Br J Sports Med	52	11	747-752		10.1136/bjsports-2017-098294	29162621	#562	Allen 2018		Possible RCT
Changes in disability in people with multiple sclerosis: a 10-year prospective study.	Conradsson D; Ytterberg C; von Koch L; Johansson S	BACKGROUND: Little is known about the long-term course of disability in relation with disease severity in people with multiple sclerosis (PwMS). OBJECTIVE: To explore changes in a broad spectrum of disability over 10 years in relation with disease severity in PwMS. METHODS: We conducted a longitudinal study of 155 PwMS who attended the MS Centre at Karolinska University Hospital, Stockholm. Disea…	2018	Jan	J Neurol	265	1	119-126		10.1007/s00415-017-8676-8	29159465	#564	Conradsson 2018		Possible RCT
Associations between BMI Change and Cardiometabolic Risk in Retired Football Players.	Trexler ET; Smith-Ryan AE; Defreese JD; Marshall SW; Guskiewicz KM; Kerr ZY	PURPOSE: Elevated rates of cardiometabolic diseases have been observed in former American football players. The current study sought to determine whether change in body mass index (ΔBMI) after retirement influences the prevalence of CHD, diabetes, or high blood pressure (HBP) in former professional football players. METHODS: Retired professional football players (n = 3729) were sent a survey with…	2018	Apr	Med Sci Sports Exerc	50	4	684-690		10.1249/MSS.0000000000001492	29140900	#565	Trexler 2018		Not RCT
The risk of eating disorders and bone health in young adults: the mediating role of body composition and fitness.	Garrido-Miguel M; Torres-Costoso A; Martínez-Andrés M; Notario-Pacheco B; Díez-Fernández A; Álvarez-Bueno C; García-Prieto JC; Martínez-Vizcaíno V	PURPOSE: To analyze the independent relationship between the risk of eating disorders and bone health and to examine whether this relationship is mediated by body composition and cardiorespiratory fitness (CRF). METHODS: In this cross-sectional study, bone-related variables, lean mass, fat mass (by DXA), risk of eating disorders (SCOFF questionnaire), height, weight, waist circumference and CRF w…	2019	Dec	Eat Weight Disord	24	6	1145-1154		10.1007/s40519-017-0458-x	29134506	#566	Garrido-Miguel 2019		Not RCT
Reliability of clinically feasible dual-task tests: Expanded timed get up and go test as a motor task on young healthy individuals.	Tamura K; Kocher M; Finer L; Murata N; Stickley C	Dual-Task testing has been reported to have a higher sensitivity to deficits associated with concussion; however, the feasibility as a clinical or field test is questionable due to the requirements of laboratory-based equipment. With an overarching goal of exploration of clinically feasible Dual-Task testing options, the specific aims of this study were 1) to evaluate the reliability of Dual-Task…	2018	Feb	Gait Posture	60		22-27		10.1016/j.gaitpost.2017.11.002	29132071	#567	Tamura 2018		Possible RCT
Personality traits and appearance-ideal internalization: Differential associations with body dissatisfaction and compulsive exercise.	Martin SJ; Racine SE	Thin-ideal internalization is a robust risk factor for body dissatisfaction and eating pathology. Conversely, athletic-ideal internalization is often unrelated to body dissatisfaction, but predicts compulsive exercise (i.e., rigid, rule-driven exercise that is continued despite adverse consequences). Distinct personality traits could relate to internalization of different appearance ideals, which…	2017	Dec	Eat Behav	27		39-44		10.1016/j.eatbeh.2017.11.001	29128549	#568	Martin 2017		Possible RCT
Descriptive Values for Dancers on Baseline Concussion Tools.	McIntyre L; Campo M	CONTEXT: Capturing baseline data before a concussion can be a valuable tool in individualized care. However, not all athletes, including dancers, have access to baseline testing. When baseline examinations were not performed, clinicians consult normative values. Dancers are unique athletes; therefore, describing values specific to dancers may assist those working with these athletes in making mor…	2017	Nov	J Athl Train	52	11	1035-1040		10.4085/1062-6050-52.10.14	29120225	#569	McIntyre 2017		Possible RCT
Global oral health status of athletes with intellectual disabilities.	Marks L; Wong A; Perlman S; Shellard A; Fernandez C	BACKGROUND: The aim of this study is to identify the oral health status and treatment needs of Special Olympics athletes with intellectual disabilities from 181 countries by the assessment of oral health parameters and differences between world regions. MATERIAL AND METHODS: Data were collected through interview and oral examinations within the Healthy Athletes Screening. These data were analysed…	2018	May	Clin Oral Investig	22	4	1681-1688		10.1007/s00784-017-2258-0	29119318	#570	Marks 2018		Possible RCT
Heads Up: The Presentation of Schizoaffective Disorder in an Elite College Soccer Player with Prior Concussion.	Adelsky SJ; Ducharme S; Wilner EK; Yudkoff B; Lejeune S		2017	Nov/Dec	Harv Rev Psychiatry	25	6	302-310		10.1097/HRP.0000000000000147	29117025	#571	Adelsky 2017
Factors Contributing to Disparities in Baseline Neurocognitive Performance and Concussion Symptom Scores Between Black and White Collegiate Athletes.	Wallace J; Covassin T; Moran R; Deitrick JM	BACKGROUND: National Collegiate Athletic Association (NCAA) concussion guidelines state that all NCAA athletes must have a concussion baseline test prior to commencing their competitive season. To date, little research has examined potential racial differences on baseline neurocognitive performance among NCAA athletes. The purpose of this study was to investigate differences between Black and Whi…	2018	Aug	J Racial Ethn Health Disparities	5	4	894-900		10.1007/s40615-017-0437-y	29098599	#572	Wallace 2018		Possible RCT
Osteoarthritis and other long-term health conditions in former elite cricketers.	Jones ME; Davies MAM; Leyland KM; Delmestri A; Porter A; Ratcliffe J; Peirce N; Newton JL; Arden NK	OBJECTIVES: This study aimed to describe the prevalence and risk of chronic conditions in former elite cricketers compared to a normal population, and describe wellbeing in former elite cricketers. DESIGN: Cross-sectional study. METHODS: Former elite cricketers, recruited from the Professional Cricketers' Association, completed a self-report cross-sectional questionnaire. The English Longitudinal…	2018	Jun	J Sci Med Sport	21	6	558-563		10.1016/j.jsams.2017.10.013	29089246	#573	Jones 2018		Not RCT
Effects of Career Duration, Concussion History, and Playing Position on White Matter Microstructure and Functional Neural Recruitment in Former College and Professional Football Athletes.	Clark MD; Varangis EML; Champagne AA; Giovanello KS; Shi F; Kerr ZY; Smith JK; Guskiewicz KM	Purpose To better understand the relationship between exposure to concussive and subconcussive head impacts, white matter integrity, and functional task-related neural activity in former U.S. football athletes. Materials and Methods Between 2011 and 2013, 61 cognitively unimpaired former collegiate and professional football players (age range, 52-65 years) provided informed consent to participate…	2018	Mar	Radiology	286	3	967-977		10.1148/radiol.2017170539	29087238	#574	Clark 2018		Not RCT
Effects of Group Fitness Classes on Stress and Quality of Life of Medical Students.	Yorks DM; Frothingham CA; Schuenke MD	CONTEXT: Medical school can produce intense psychological distress in its students; however, there is a paucity of research exploring potential means of improving medical students' well-being. OBJECTIVE: To investigate the relationship between physical exercise and stress and quality of life (QOL) in a medical student population. METHODS: This nonrandomized, controlled, 12-week study used a surve…	2017	Nov	J Am Osteopath Assoc	117	11	e17-e25		10.7556/jaoa.2017.140	29084328	#575	Yorks 2017		Possible RCT
How do online sports gambling disorder patients compare with land-based patients?	Estévez A; Rodríguez R; Díaz N; Granero R; Mestre-Bach G; Steward T; Fernández-Aranda F; Aymamí N; Gómez-Peña M; Pino-Gutiérrez AD; Baño M; Moragas L; Mallorquí-Bagué N; López-González H; Jauregui P; Onaindia J; Martín-Romera V; Menchón JM; Jiménez-Murcia S	Background and aims Recent technological developments have brought about notable changes in the way people gamble. The widespread use of mobile Internet devices and gambling websites has led to a significant leap in the number of people who recreationally gamble. However, for some, gambling can turn into a psychiatric disorder resembling substance addiction. At present, there is a shortage of stu…	2017	Dec	J Behav Addict	6	4	639-647		10.1556/2006.6.2017.067	29076354	#576	Estévez 2017		Not RCT
Examination of Risk for Sleep-Disordered Breathing Among College Football Players.	Peck B; Renzi T; Peach H; Gaultney J; Marino JS	CONTEXT: Professional football linemen are at risk for sleep-disordered breathing (SDB) compared with other types of athletes. It is currently unknown whether college football linemen display a similar risk profile. OBJECTIVE: (1) To determine for the first time whether college football linemen show risk for SDB and (2) test the hypothesis that SDB risk is higher in college football linemen compa…	2019	Feb	J Sport Rehabil	28	2	126-132		10.1123/jsr.2017-0127	29035666	#578	Peck 2019		Possible RCT
Understanding persuasive attributes of sports betting advertisements: A conjoint analysis of selected elements.	Hing N; Vitartas P; Lamont M	Background and aims Despite recent growth in sports betting advertising, minimal research has examined the influence of different advertising message attributes on betting attitudes and behaviors. This study aimed to identify which attributes of sports betting advertisements most engage attention, interest, desire and likelihood of betting among non-problem, low-risk, moderate-risk, and problem g…	2017	Dec	J Behav Addict	6	4	658-668		10.1556/2006.6.2017.062	29025268	#579	Hing 2017		Possible RCT
History of concussion impacts electrophysiological correlates of working memory.	Hudac CM; Cortesa CS; Ledwidge PS; Molfese DL	Sports-related concussions occur in approximately 21% of college athletes with implications for long-term cognitive impairments in working memory. Working memory involves the capacity to maintain short-term information and integrate with higher-order cognitive processing for planning and behavior execution, critical skills for optimal cognitive and athletic performance. This study quantified work…	2018	Oct	Int J Psychophysiol	132	Pt A	135-144		10.1016/j.ijpsycho.2017.09.020	29024682	#580	Hudac 2018		Not RCT
Steroid hormones and psychological responses to soccer matches: Insights from a systematic review and meta-analysis.	Slimani M; Baker JS; Cheour F; Taylor L; Bragazzi NL	The present systematic review and meta-analysis aimed to assess the perturbations in hormonal and psychological homeostasis in response to soccer match-play. These perturbations were explored according to match outcome (i.e., win versus loss), gender, type of contest (i.e., competitive versus non-competitive fixtures) and competitive level (i.e., novice versus high-level). The review was conducte…	2017		PLoS One	12	10	e0186100		10.1371/journal.pone.0186100	29023546	#581	Slimani 2017		Not RCT
Health amongst former rugby union players: A cross-sectional study of morbidity and health-related quality of life.	Davies MAM; D Judge A; Delmestri A; P T Kemp S; Stokes KA; Arden NK; Newton JL	In the general population, physical activity is associated with improved health outcomes. However, long-term sports participation may be associated with adverse outcomes, particularly at the elite level. The aims of this study were to assess morbidity and health-related quality of life (HrQoL) amongst former rugby players, compared to an age-standardised general population sample. A cross-section…	2017	Sep	Sci Rep	7	1	11786		10.1038/s41598-017-12130-y	28959048	#583	DaviesMAM 2017		Not RCT
Identifying Dyslexia Risk in Student-Athletes: A Preliminary Protocol for Concussion Management.	Wiseheart R; Wellington R	Learning disability (LD) has been identified as a potential risk factor for a sport-related concussion, yet students with LD are rarely included in concussion research. Here, we draw special attention to dyslexia, a common but often underdiagnosed LD. Reading and learning problems commonly associated with dyslexia are often masked by protective factors, such as high verbal ability or general inte…	2017	Oct	J Athl Train	52	10	982-986		10.4085/1062-6050-52.10.03	28937789	#585	Wiseheart 2017		Not RCT
The test-retest reliability of three computerized neurocognitive tests used in the assessment of sport concussion.	Resch JE; Schneider MW; Munro Cullum C	Computerized neurocognitive tests (CNTs) are widely used at all competitive levels of sport to assess sport concussion (SC). Whereas there are multiple CNTs available, little is known about how some of the most popular platforms compare. The purpose of this study was to investigate the test-retest reliability of the Automated Neuropsychological Assessment Metrics (ANAM), Concussion Vital Signs (C…	2018	Oct	Int J Psychophysiol	132	Pt A	31-38		10.1016/j.ijpsycho.2017.09.011	28935224	#586	Resch 2018		Possible RCT
Age of first exposure to American football and long-term neuropsychiatric and cognitive outcomes.	Alosco ML; Kasimis AB; Stamm JM; Chua AS; Baugh CM; Daneshvar DH; Robbins CA; Mariani M; Hayden J; Conneely S; Au R; Torres A; McClean MD; McKee AC; Cantu RC; Mez J; Nowinski CJ; Martin BM; Chaisson CE; Tripodis Y; Stern RA	Previous research suggests that age of first exposure (AFE) to football before age 12 may have long-term clinical implications; however, this relationship has only been examined in small samples of former professional football players. We examined the association between AFE to football and behavior, mood and cognition in a large cohort of former amateur and professional football players. The sam…	2017	Sep	Transl Psychiatry	7	9	e1236		10.1038/tp.2017.197	28926003	#587	Alosco 2017		Not RCT
Comparisons of depression, anxiety, well-being, and perceptions of the built environment amongst adults seeking social, intermediate and market-rent accommodation in the former London Olympic Athletes' Village.	Ram B; Shankar A; Nightingale CM; Giles-Corti B; Ellaway A; Cooper AR; Page A; Cummins S; Lewis D; Whincup PH; Cook DG; Rudnicka AR; Owen CG	The Examining Neighbourhood Activities in Built Living Environments in London (ENABLE London) study provides a unique opportunity to examine differences in mental health and well-being amongst adults seeking social, intermediate (affordable rent), and market-rent housing in a purpose built neighbourhood (East Village, the former London 2012 Olympic Athletes' Village), specifically designed to enc…	2017	Nov	Health Place	48		31-39		10.1016/j.healthplace.2017.09.001	28917115	#588	Ram 2017		Possible RCT
Associations between retirement reasons, chronic pain, athletic identity, and depressive symptoms among former professional footballers.	Sanders G; Stevinson C	BACKGROUND: Retirement from professional sport has been recognised as a major psychological stressor, and there is a need to identify factors that increase the risk of mental health problems after career termination. The current study examined associations between career-ending injury, chronic pain, athletic identity, and depressive symptomology in retired professional footballers. METHODS: A cro…	2017	Nov	Eur J Sport Sci	17	10	1311-1318		10.1080/17461391.2017.1371795	28911275	#589	Sanders 2017		Not RCT
Associations among Omega-3 Fatty Acid Status, Anxiety, and Mental Toughness in Female Collegiate Athletes.	Wilson PB; Madrigal LA	OBJECTIVE: Poor omega-3 fatty acid status has been linked to anxiety in the general population, but scarce data are available describing omega-3 fatty acid levels in athletes and their associations with anxiety and mental toughness. METHODS: Whole blood samples were obtained from 54 female collegiate athletes and analyzed for fatty acids as a part of this cross-sectional observational study. Part…	2017	Nov-Dec	J Am Coll Nutr	36	8	602-607		10.1080/07315724.2017.1335249	28910189	#590	Wilson 2017		Possible RCT
Brain doping: stimulants use and misuse among a sample of Italian college students.	Majori S; Gazzani D; Pilati S; Paiano J; Sannino A; Ferrari S; Checchin E	INTRODUCTION: The non-medical use of prescription stimulants (NMUPS) has become the subject of great interest for its diffusion among university students, who abuse these substances to cope with the increasing load of academic stress. NMUPS has been widely investigated in the U.S. due to its increasing trend; this behavior, however, has also been reported in Europe. The aim of this cross-sectiona…	2017	Jun	J Prev Med Hyg	58	2	E130-E140			28900353	#591	Majori 2017		Not RCT
A history of concussions is associated with symptoms of common mental disorders in former male professional athletes across a range of sports.	Gouttebarge V; Aoki H; Lambert M; Stewart W; Kerkhoffs G	OBJECTIVE: Recent reports suggest that exposure to repetitive concussions in sports is associated with an increased risk of symptoms of distress, anxiety and depression, sleep disturbance or substance abuse/dependence (typically referred as symptoms of common mental disorders[CMD]) and of later development of neurodegenerative disease, in particular chronic traumatic encephalopathy (CTE). The pri…	2017	Nov	Phys Sportsmed	45	4	443-449		10.1080/00913847.2017.1376572	28870119	#593	Gouttebarge 2017		Not RCT
Effects of the Nurse Athlete Program on the Healthy Lifestyle Behaviors, Physical Health, and Mental Well-being of New Graduate Nurses.	Hrabe DP; Melnyk BM; Buck J; Sinnott LT	Recognizing that transition from nursing student to point-of-care nurse can be a stressful time period in one's career. A pilot study at a large Midwestern medical center tested the preliminary effects of a health-oriented workshop, the Nurse Athlete, on new graduate nurses' healthy lifestyle beliefs, healthy lifestyle behaviors, depressive and anxiety symptoms, as well as health outcomes. The Nu…	2017	Oct/Dec	Nurs Adm Q	41	4	353-359		10.1097/NAQ.0000000000000258	28859004	#594	Hrabe 2017		Possible RCT
Plasma biomarker proteins for detection of human growth hormone administration in athletes.	Tan SH; Lee A; Pascovici D; Care N; Birzniece V; Ho K; Molloy MP; Khan A	Human growth hormone (GH) is a naturally occurring hormone secreted by the pituitary gland with anabolic and growth-promoting activities. Since an increased availability of recombinant GH (rGH) for the treatment of GH-deficient patients, GH has been abused in sports and it is prohibited. "GH-isoform" and "biomarkers" tests are currently available for detection of GH abuse in sports, however both …	2017	Aug	Sci Rep	7	1	10039		10.1038/s41598-017-09968-7	28855568	#595	Tan 2017		Possible RCT
The moderating role of personal resources in the relationship between psychosocial job demands and health: a cross-sectional study.	Mayerl H; Stolz E; Großschädl F; Rásky É; Freidl W	OBJECTIVE: The main objective of this research was to investigate the buffering effects of an individual's physical, mental and social resources in the relationship between psychosocial job demands and (1) health symptoms, (2) mental strain and (3) the body mass index (BMI), respectively. METHODS: We performed moderated regression analysis to examine data from a large cross-sectional survey of an…	2017	Aug	BMJ Open	7	8	e015710		10.1136/bmjopen-2016-015710	28851776	#596	Mayerl 2017		Not RCT
When the human spirit helps? The moderating role of somatization on the association between Olympic game viewing and the will-to-live.	Palgi Y; Grossman ES; Hoffman YSG; Pitcho-Prelorentzos S; David UY; Ben-Ezra M	This study examined whether participants with low somatization (no bodily manifestations of anxiety) who are assumed to identify with- and be inspired- by the Olympic-Games-spirit will present a stronger association between their Olympic-game viewing hours and their will-to-live, than persons with high somatization. One hundred and thirty seven participants reported their daily Olympic-game viewi…	2017	Nov	Psychiatry Res	257		438-440		10.1016/j.psychres.2017.08.032	28837933	#597	Palgi 2017		Not RCT
Can psychological well-being scales and hormone levels be used to predict acute performance of anaerobic training tasks in elite female volleyball players?	Mielgo-Ayuso J; Zourdos MC; Clemente-Suárez VJ; Calleja-González J; Shipherd AM	The purpose of this study was to examine relationships between pre-training psychological well-being assessment scales (General Health Questionnaire-28-GHQ-28, Competitive State Anxiety Inventory-2-CSAI-2, Sport Competition Anxiety Test-SCAT, State-Trait Anxiety Inventory-S-STAI-S, Oviedo Sleep Questionnaire-OSQ and Psychological Characteristics Related to Sport Performance-PCSP), and pre-trainin…	2017	Oct	Physiol Behav	180		31-38		10.1016/j.physbeh.2017.08.008	28811191	#599	Mielgo-Ayuso 2017		Possible RCT
Knowledge of pharmacy students about doping, and the need for doping education: a questionnaire survey.	Shibata K; Ichikawa K; Kurata N	BACKGROUND: Anti-doping activities are carried out on a global scale. Based on these activities, the specialty of "sports pharmacist," which entails a deeper comprehension of doping, use of supplements, and appropriate drug use for athletes, was established in 2009 in Japan. It is difficult to say whether the education on doping is adequate for pharmacy students who will be eligible to become spo…	2017	Aug	BMC Res Notes	10	1	396		10.1186/s13104-017-2713-7	28800770	#600	Shibata 2017		Not RCT
Socioeconomic Status and Race Outperform Concussion History and Sport Participation in Predicting Collegiate Athlete Baseline Neurocognitive Scores.	Houck Z; Asken B; Clugston J; Perlstein W; Bauer R	OBJECTIVES: The purpose of this study was to assess the contribution of socioeconomic status (SES) and other multivariate predictors to baseline neurocognitive functioning in collegiate athletes. METHODS: Data were obtained from the Concussion Assessment, Research and Education (CARE) Consortium. Immediate Post-Concussion Assessment and Cognitive Testing (ImPACT) baseline assessments for 403 Univ…	2018	Jan	J Int Neuropsychol Soc	24	1	1-10		10.1017/S1355617717000716	28791942	#601	Houck 2018		Possible RCT
The psycho-hormonal influence of anaerobic fatigue on semi-professional female soccer players.	Broodryk A; Pienaar C; Edwards D; Sparks M	Globally it is assumed that high-intensity activities are the general cause of fatigue experienced during a soccer match. However, little is known about the hormonal and psychological effects of fatigue due to these activities on semi-professional female soccer players. Forty-seven female players (22.0±2.7y) from a tertiary education institution volunteered for the study. Their cortisol values (s…	2017	Oct	Physiol Behav	180		8-14		10.1016/j.physbeh.2017.07.031	28782524	#602	Broodryk 2017		Possible RCT
Body Image and Eating Disorders are Common among Professional and Amateur Athletes Using Performance and Image Enhancing Drugs: A Cross-Sectional Study.	Piacentino D; Kotzalidis GD; Longo L; Pavan A; Stivali L; Stivali G; Ferracuti S; Brugnoli R; Frati P; Fineschi V; Girardi P; Sani G	The use of performance and image enhancing drugs (PIEDs) is not uncommon in athletes and appears to be associated with several psychopathological disorders of unclear prevalence. In this multicenter, cross-sectional study, we aimed to evaluate the prevalence of body image disorders (BIDs) and eating disorders (EDs) in PIED-using athletes vs. PIED nonusers. We enrolled 84 consecutive professional …	2017	Nov-Dec	J Psychoactive Drugs	49	5	373-384		10.1080/02791072.2017.1359708	28777732	#603	Piacentino 2017		Not RCT
Assessment and monitoring practices of Australian fitness professionals.	Bennie JA; Wiesner GH; van Uffelen JGZ; Harvey JT; Craike MJ; Biddle SJH	OBJECTIVES: Assessment and monitoring of client health and fitness is a key part of fitness professionals' practices. However, little is known about prevalence of this practice. This study describes the assessment/monitoring practices of a large sample of Australian fitness professionals. DESIGN: Cross-sectional. METHODS: In 2014, 1206 fitness professionals completed an online survey. Respondents…	2018	Apr	J Sci Med Sport	21	4	433-438		10.1016/j.jsams.2017.07.010	28760692	#604	Bennie 2018		Not RCT
Clinicopathological Evaluation of Chronic Traumatic Encephalopathy in Players of American Football.	Mez J; Daneshvar DH; Kiernan PT; Abdolmohammadi B; Alvarez VE; Huber BR; Alosco ML; Solomon TM; Nowinski CJ; McHale L; Cormier KA; Kubilus CA; Martin BM; Murphy L; Baugh CM; Montenigro PH; Chaisson CE; Tripodis Y; Kowall NW; Weuve J; McClean MD; Cantu RC; Goldstein LE; Katz DI; Stern RA; Stein TD; McKee AC	IMPORTANCE: Players of American football may be at increased risk of long-term neurological conditions, particularly chronic traumatic encephalopathy (CTE). OBJECTIVE: To determine the neuropathological and clinical features of deceased football players with CTE. DESIGN, SETTING, AND PARTICIPANTS: Case series of 202 football players whose brains were donated for research. Neuropathological evalua…	2017	Jul	JAMA	318	4	360-370		10.1001/jama.2017.8334	28742910	#605	Mez 2017		Possible RCT
Integrating an Interprofessional Education Experience Into a Human Physiology Course.	Edwards S; Molina PE; McDonough KH; Mercante DE; Gunaldo TP	PURPOSE: To obtain physician assistant (PA) student perceptions about an interprofessional education (IPE) training experience embedded in a multidisciplinary science course. METHODS: An IPE training experience was integrated into a graduate human physiology course offered to PA, physical therapy, and graduate studies students. The focus of the activity related to the Interprofessional Education …	2017	Sep	J Physician Assist Educ	28	3	146-148		10.1097/JPA.0000000000000132	28742717	#606	Edwards 2017		Possible RCT
Multimodal MR Imaging Signatures of Cognitive Impairment in Active Professional Fighters.	Mishra VR; Zhuang X; Sreenivasan KR; Banks SJ; Yang Z; Bernick C; Cordes D	Purpose To investigate whether combining multiple magnetic resonance (MR) imaging modalities such as T1-weighted and diffusion-weighted MR imaging could reveal imaging biomarkers associated with cognition in active professional fighters. Materials and Methods Active professional fighters (n = 297; 24 women and 273 men) were recruited at one center. Sixty-two fighters (six women and 56 men) return…	2017	Nov	Radiology	285	2	555-567		10.1148/radiol.2017162403	28741982	#607	Mishra 2017		Not RCT
Psychological impact of electrocardiogram screening in National Collegiate Athletic Association athletes.	Asif IM; Annett S; Ewing JA; Abdelfattah R; Sutphin B; Conley K; Rothmier J; Harmon KG; Drezner JA	PURPOSE: Determine the psychological impact of false-positive ECG screening in National Collegiate Athletic Association (NCAA) athletes. METHODS: Athletes representing seven NCAA institutions received a standardised history, physical examination and ECG interpreted using the 2013 Seattle Criteria. Assessments of health attitudes, anxiety and impact of screening on sport were conducted using valid…	2017	Oct	Br J Sports Med	51	20	1489-1492		10.1136/bjsports-2017-097909	28739836	#608	Asif 2017		Possible RCT
Collegiate Student Athletes With History of ADHD or Academic Difficulties Are More Likely to Produce an Invalid Protocol on Baseline ImPACT Testing.	Manderino L; Gunstad J	OBJECTIVE: Attention deficit hyperactivity disorder (ADHD) and other academically-relevant diagnoses have been suggested as modifiers of neurocognitive testing in sport-related concussion, such as Immediate Post-Concussion Assessment and Cognitive Testing (ImPACT). These preexisting conditions may suppress ImPACT scores to the extent that they are indistinguishable from low scores because of poor…	2018	Mar	Clin J Sport Med	28	2	111-116		10.1097/JSM.0000000000000433	28731886	#609	Manderino 2018		Possible RCT
Physical activity and the mediating effect of fear, depression, anxiety, and catastrophizing on pain related disability in people with chronic low back pain.	Marshall PWM; Schabrun S; Knox MF	BACKGROUND: Chronic low back pain is a worldwide burden that is not being abated with our current knowledge and treatment of the condition. The fear-avoidance model is used to explain the relationship between pain and disability in patients with chronic low back pain. However there are gaps in empirical support for pathways proposed within this model, and no evidence exists as to whether physical…	2017		PLoS One	12	7	e0180788		10.1371/journal.pone.0180788	28686644	#611	MarshallPWM 2017		Possible RCT
Cognitive Resilience and Psychological Responses across a Collegiate Rowing Season.	Shields MR; Brooks MA; Koltyn KF; Kim JS; Cook DB	INTRODUCTION: Student-athletes face numerous challenges across their competitive season. Although mood states have been previously studied, little is known about adaptations in other psychological responses, specifically cognition. The purpose of this study was to characterize cognitive function, mood, sleep, and stress responses at select time points of a season in collegiate rowers. It was hypo…	2017	Nov	Med Sci Sports Exerc	49	11	2276-2285		10.1249/MSS.0000000000001363	28682806	#612	Shields 2017		Possible RCT
The Effects of a Campus Forest-Walking Program on Undergraduate and Graduate Students' Physical and Psychological Health.	Bang KS; Lee I; Kim S; Lim CS; Joh HK; Park BJ; Song MK	We conducted a campus forest-walking program targeting university and graduate students during their lunchtime and examined the physical and psychological effects of the program. We utilized a quasi-experimental design with a control group and a pretest-posttest design. Forty-seven men (M = 25.5 ± 3.8 years) and 52 women (M = 23.3 ± 4.3 years) volunteered to participate (experimental group n = 51…	2017	Jul	Int J Environ Res Public Health	14	7			10.3390/ijerph14070728	28678203	#613	Bang 2017		Possible RCT
Vision Profile and Ocular Characteristics of Special Olympics Athletes: Report from India.	Gothwal VK; Sumalini R; Narasaiah A; Panda S	PURPOSE: Previous reports, albeit isolated, of vision and ocular screening of athletes with intellectual disability participating in the Special Olympics, UK, indicated high rates of refractive error and ocular morbidity; however, there have been no reports of similar sports events for this population from India. This study set out to evaluate the vision profile and ocular characteristics of athl…	2017	Aug	Ophthalmic Epidemiol	24	4	274-280		10.1080/09286586.2017.1281425	28657422	#614	Gothwal 2017		Not RCT
Protocol for the residents in action pilot cluster randomised controlled trial (RiAT): evaluating a behaviour change intervention to promote walking, reduce sitting and improve mental health in physically inactive older adults in retirement villages.	Thøgersen-Ntoumani C; Wright A; Quested E; Burton E; Hill KD; Cerin E; Biddle SJH; Ntoumanis N	INTRODUCTION: Ageing is accompanied by increased risks of chronic disease, declined functioning and increased dependency. Physical activity is critical to retaining health and independence, but the majority of older people are insufficiently physically active to achieve these benefits and have high levels of sedentary (sitting) time. Activity programmes are often offered in retirement villages; h…	2017	Jun	BMJ Open	7	6	e015543	ANZCTR/ACTRN12616001177448	10.1136/bmjopen-2016-015543	28645969	#615	Thøgersen-Ntoumani 2017		Possible RCT
Exercise and pregnancy in recreational and elite athletes: 2016/17 evidence summary from the IOC Expert Group Meeting, Lausanne. Part 3-exercise in the postpartum period.	Bø K; Artal R; Barakat R; Brown WJ; Davies GAL; Dooley M; Evenson KR; Haakstad LAH; Kayser B; Kinnunen TI; Larsén K; Mottola MF; Nygaard I; van Poppel M; Stuge B; Khan KM		2017	Nov	Br J Sports Med	51	21	1516-1525		10.1136/bjsports-2017-097964	28642221	#616	Bø 2017
Effects of muscle dysmorphia, social comparisons and body schema priming on desire for social interaction: an experimental approach.	Schneider C; Agthe M; Yanagida T; Voracek M; Hennig-Fast K	BACKGROUND: Muscle dysmorphia (MD) is a relatively young diagnosis referring to the desire for a high degree in lean muscle mass, while simultaneously believing that one is insufficiently muscular, mostly found in men. It goes along with a risk for social withdrawal to maintain rigid exercise and dietary regimen. The aim of the current study was thus, to explore differences in men with and withou…	2017	Jun	BMC Psychol	5	1	19		10.1186/s40359-017-0189-9	28619103	#617	Schneider 2017		Possible RCT
The Female Athlete Body (FAB) study: Rationale, design, and baseline characteristics.	Stewart TM; Pollard T; Hildebrandt T; Beyl R; Wesley N; Kilpela LS; Becker CB	BACKGROUND: Eating Disorders (EDs) are serious psychiatric illnesses marked by psychiatric comorbidity, medical complications, and functional impairment. Research indicates that female athletes are often at greater risk for developing ED pathology versus non-athlete females. The Female Athlete Body (FAB) study is a three-site, randomized controlled trial (RCT) designed to assess the efficacy of a…	2017	Sep	Contemp Clin Trials	60		63-71		10.1016/j.cct.2017.06.005	28611008	#618	Stewart 2017		Possible RCT
Resilience as a mediator between cardiorespiratory fitness and mental health-related quality of life: A cross-sectional study.	Pozuelo-Carrascosa DP; Martínez-Vizcaíno V; Sánchez-López M; Bartolomé-Gutiérrez R; Rodríguez-Martín B; Notario-Pacheco B	In this cross-sectional study, we analyzed the relationship between resilience, cardiorespiratory fitness, and mental health-related quality of life, and examined whether resilience acts as a mediator between the latter two. The study included 770 university students, aged 18-30 years, from Cuenca, Spain. Anthropometric, sociodemographic, cardiorespiratory fitness (20 m shuttle run test), biochem…	2017	Sep	Nurs Health Sci	19	3	316-321		10.1111/nhs.12347	28590081	#620	Pozuelo-Carrascosa 2017		Not RCT
Examining the effects of rational emotive behavior therapy on performance outcomes in elite paralympic athletes.	Wood AG; Barker JB; Turner MJ; Sheffield D	Traditionally a psychotherapeutic intervention, rational emotive behavior therapy (REBT) is receiving increasing attention within the extant literature as an intervention to enhance the athletic performance and psychological well-being of competitive athletes. Whilst the benefits of REBT on psychological health are established, less is understood about the effects on athletic performance. This st…	2018	Jan	Scand J Med Sci Sports	28	1	329-339		10.1111/sms.12926	28581692	#621	Wood 2018		Possible RCT
Acute Pancreatitis Has a Long-term Deleterious Effect on Physical Health Related Quality of Life.	Machicado JD; Gougol A; Stello K; Tang G; Park Y; Slivka A; Whitcomb DC; Yadav D; Papachristou GI	BACKGROUND & AIMS: It is not clear how acute pancreatitis (AP) affects health related quality of life (HRQOL). We aimed to determine the long-term independent effect of AP on physical and mental HRQOL. METHODS: We analyzed data from 91 patients (mean 52 years of age, 54% women) admitted with AP to the University of Pittsburgh Medical Center from 2011 to 2015 who responded to telephone surveys at …	2017	Sep	Clin Gastroenterol Hepatol	15	9	1435-1443.e2		10.1016/j.cgh.2017.05.037	28579182	#622	Machicado 2017		Possible RCT
A prospective cohort study on symptoms of common mental disorders among current and retired professional ice hockey players.	Gouttebarge V; Kerkhoffs GMMJ	OBJECTIVES: Scientific knowledge about symptoms of common mental disorders in professional ice hockey is lacking. Consequently, the primary aims of the study were to (i) determine the prevalence, comorbidity and 6-month incidence of symptoms of common mental disorders (distress, anxiety/depression, sleep disturbance, adverse alcohol use, eating disorders) among current and retired professional ic…	2017	Sep	Phys Sportsmed	45	3	252-258		10.1080/00913847.2017.1338497	28576114	#623	Gouttebarge 2017		Not RCT
Greater circadian disadvantage during evening games for the National Basketball Association (NBA), National Hockey League (NHL) and National Football League (NFL) teams travelling westward.	Roy J; Forest G	We investigated the effects of a circadian disadvantage (i.e. playing in a different time zone) on the winning percentages in three major sport leagues in North America: the National Basketball Association, the National Hockey League and the National Football League. We reviewed 5 years of regular season games in the National Basketball Association, National Hockey League and National Football Le…	2018	Feb	J Sleep Res	27	1	86-89		10.1111/jsr.12565	28568314	#624	Roy 2018		Not RCT
Forced Retirement from Professional Rugby Union is Associated with Symptoms of Distress.	Brown JC; Kerkhoffs G; Lambert MI; Gouttebarge V	Rugby has a higher injury burden than other popular sports, such as football. Athletes who are forced to retire as a result of injury are associated with poor mental health. With its high injury burden, professional rugby players might be at risk of mental health conditions associated with injury-related forced retirement. This study aimed to compare mental health between former professional rugb…	2017	Jul	Int J Sports Med	38	8	582-587		10.1055/s-0043-103959	28564743	#625	Brown 2017		Not RCT
Quantitative EEG evaluation for performance level analysis of professional female soccer players.	Tharawadeepimuk K; Wongsawat Y	Quantitative electroencephalography (QEEG) was used to investigate the brain activity of Thai professional female soccer team players who exhibit high performance. The QEEGs of 29 players were recorded three times: twice before a competition (once a week) and a week after a competition. The results of the brain topographic map (absolute power) in the alpha frequency band and the brain connectivit…	2017	Jun	Cogn Neurodyn	11	3	233-244		10.1007/s11571-017-9427-3	28559953	#626	Tharawadeepimuk 2017		Not RCT
Physical activity and frailty as indicators of cardiorespiratory reserve and predictors of surgical prognosis: General and digestive surgery population characterization.	Dana F; Capitán D; Ubré M; Hervás A; Risco R; Martínez-Pallí G	INTRODUCTION: Frailty and low physical activity and cardiorespiratory reserve are related to higher perioperative morbimortality. The crucial step in improving the prognosis is to implement specific measures to optimize these aspects. It is critical to know the magnitude of the problem in order to implement preoperative optimization programmes. OBJECTIVE: To characterize surgical population in a …	2018	Jan	Rev Esp Anestesiol Reanim (Engl Ed)	65	1	5-12		10.1016/j.redar.2017.04.003	28559045	#627	Dana 2018		Possible RCT
Markers of Bone Health, Bone-Specific Physical Activities, Nutritional Intake, and Quality of Life of Professional Jockeys in Hong Kong.	Poon ET; O'Reilly J; Sheridan S; Cai MM; Wong SH	Weight-making practices, regularly engaged in by horse racing jockeys, have been suggested to impair both physiological and mental health. This study aimed to assess bone health markers, nutritional intake, bone-specific physical activity (PA) habits, and quality of life of professional jockeys in Hong Kong (n = 14), with gender-, age-, and body mass index-matched controls (n = 14). Anthropometri…	2018	Jul	Int J Sport Nutr Exerc Metab	28	4	440-446		10.1123/ijsnem.2016-0176	28556673	#628	Poon 2018		Possible RCT
Risk Factors for Gambling Problems on Online Electronic Gaming Machines, Race Betting and Sports Betting.	Hing N; Russell AM; Browne M	Growth of Internet gambling has fuelled concerns about its contribution to gambling problems. However, most online gamblers also gamble on land-based forms, which may be the source of problems for some. Studies therefore need to identify the problematic mode of gambling (online or offline) to identify those with an online gambling problem. Identifying most problematic form of online gambling (e.g…	2017		Front Psychol	8		779		10.3389/fpsyg.2017.00779	28555121	#629	Hing 2017		Not RCT
Interaction between Gender and Skill on Competitive State Anxiety Using the Time-to-Event Paradigm: What Roles Do Intensity, Direction, and Frequency Dimensions Play?	Hagan JE Jr; Pollmann D; Schack T	Background and purpose: The functional understanding and examination of competitive anxiety responses as temporal events that unfold as time-to-competition moves closer has emerged as a topical research area within the domains of sport psychology. However, little is known from an inclusive and interaction oriented perspective. Using the multidimensional anxiety theory as a framework, the present …	2017		Front Psychol	8		692		10.3389/fpsyg.2017.00692	28555116	#630	HaganJEJr 2017		Possible RCT
Association of poverty and social exclusion with body mass index among Special Olympics athletes in Europe.	Rintala P; Temple VA; Lloyd M; Faro C; Foley JT	OBJECTIVES: To examine the association of a risk of poverty and social exclusion (AROPE), age, and gender with the body mass index (BMI) status of European Special Olympics athletes. METHODS: BMI records were available for 1905 children and youth and 5517 adults from the Special Olympics International (SOI) Health Promotion database. AROPE was extracted from EU Eurostat statistics. Logistic regre…	2017	Nov	Int J Public Health	62	8	921-928		10.1007/s00038-017-0982-5	28550368	#631	Rintala 2017		Possible RCT
The Influence of the Apolipoprotein E (APOE) Gene on Subacute Post-Concussion Neurocognitive Performance in College Athletes.	Merritt VC; Rabinowitz AR; Arnett PA	OBJECTIVE: The purpose of this study was to determine whether the ε4 allele of the APOE gene influences neurocognitive outcome following sports-related concussion. It was hypothesized that participants with an ε4 allele would show poorer neurocognitive performance and greater neurocognitive variability than those without an ε4 allele. METHOD: Participants included 57 concussed collegiate athletes…	2018	Feb	Arch Clin Neuropsychol	33	1	36-46		10.1093/arclin/acx051	28541413	#632	Merritt 2018		Possible RCT
Do Sideline Concussion Assessments Predict Subsequent Neurocognitive Impairment After Sport-Related Concussion?	Sufrinko A; McAllister-Deitrick J; Womble M; Kontos A	CONTEXT: Comprehensive, multidomain assessment is the standard of care after sport-related concussion. However, the relationship between performance on sideline concussion-assessment tools and in-office computerized neurocognitive testing has received little attention, and the prognostic utility of sideline measures is unknown. OBJECTIVE: To evaluate concurrent impairment on commonly used concuss…	2017	Jul	J Athl Train	52	7	676-681		10.4085/1062-6050-52.4.01	28535099	#633	Sufrinko 2017		Possible RCT
Mandated High School Concussion Education and Collegiate Athletes' Understanding of Concussion.	Carroll-Alfano M	CONTEXT: Concussions in student-athletes are a serious problem. Most states have enacted legislation mandating concussion education for student-athletes, under the assumption that education leads to better self-reporting of concussions and improved knowledge of symptoms. OBJECTIVES: (1) To determine the effect of state-based concussion legislation on the proportion of student-athletes receiving c…	2017	Jul	J Athl Train	52	7	689-697		10.4085/1062-6050-52.3.08	28535096	#634	Carroll-Alfano 2017		Possible RCT
Impact of metoprolol treatment on cardiac function and exercise tolerance in heart failure patients with neuropsychiatric disorders.	Huang J; Zhang R; Liu X; Meng Y	OBJECTIVE: To investigate the impact of neuropsychiatric disorders on the effect of metoprolol on cardiac and motor function in chronic heart failure (CHF) patients. METHODS: From February 2013 to April 2016, CHF patients with clinical mental disorders received metoprolol (23.75 or 47.5 mg, once daily, orally) at the Second Affiliated Hospital of Kunming Medical University. Mental status was conf…	2018	Jan	Curr Med Res Opin	34	1	141-148		10.1080/03007995.2017.1333954	28532169	#635	Huang 2018		Possible RCT
Self-management of mood and/or anxiety disorders through physical activity/exercise.	Pelletier L; Shanmugasegaram S; Patten SB; Demers A	INTRODUCTION: Physical activity/exercise is regarded as an important self-management strategy for individuals with mental illness. The purpose of this study was to describe individuals with mood and/or anxiety disorders who were exercising or engaging in physical activity to help manage their disorders versus those who were not, and the facilitators for and barriers to engaging in physical activi…	2017	May	Health Promot Chronic Dis Prev Can	37	5	149-159		10.24095/hpcdp.37.5.03	28493659	#636	Pelletier 2017		Possible RCT
Soccer training: high-intensity interval training is mood disturbing while small sided games ensure mood balance.	Selmi O; Haddad M; Majed L; Ben Khalifa W; Hamza M; Chamari K	BACKGROUND: The aim of the study was to compare the effects of high-intensity intermittent training (HIIT) versus small-sided games (SSG) in soccer on both the physiological responses and the mood state of players. METHODS: Sixteen professional soccer players took part in the study (age: 24.1±0.9 years). Testing of players was conducted on separate days in a randomized and counter-balanced order …	2018	Jul-Aug	J Sports Med Phys Fitness	58	7-8	1163-1170		10.23736/S0022-4707.17.07292-9	28488826	#637	Selmi 2018		Possible RCT
Public opinion on alcohol consumption and intoxication at Swedish professional football events.	Skoglund C; Durbeej N; Elgán TH; Gripenberg J	BACKGROUND: Alcohol-related problems at professional sporting events are of increasing concern and alarming reports are often reported in international media. Although alcohol consumption increases the risk for interpersonal violence, it is viewed as a focal element of large football events. Sweden has a long tradition of high public support for strict alcohol-control policies. However, little is…	2017	May	Subst Abuse Treat Prev Policy	12	1	21		10.1186/s13011-017-0103-8	28482904	#638	Skoglund 2017		Possible RCT
Neural Correlates of Choking Under Pressure: Athletes High in Sports Anxiety Monitor Errors More When Performance Is Being Evaluated.	Masaki H; Maruo Y; Meyer A; Hajcak G	We investigated the relationship between performance-related anxiety and the neural response to errors. Using the sport anxiety scale, we selected university athletes high in sports anxiety and low in sports anxiety. The two groups performed a spatial Stroop task while their performance was being evaluated by an experimenter and also during a control (i.e., no evaluation) condition. The error-rel…	2017		Dev Neuropsychol	42	2	104-112		10.1080/87565641.2016.1274314	28452597	#639	Masaki 2017		Possible RCT
Effect of satiety on body composition and anxiety in university athletes: cohort study.	Martínez-Rodríguez A; Roche E	BACKGROUND: Satiety is a determining parameter in nutrient intake control, which in the long run impacts on body weight. Many athletes need strict control on their weight to achieve their aims of the season. AIM: The aim of this study is to analyse the influence of satiety on body weight control and competitive anxiety in a university athletes population when they ingest ad libitum foods (SATIETY…	2017	Mar	Nutr Hosp	34	2	396-401		10.20960/nh.364	28421796	#641	Martínez-Rodríguez 2017		Possible RCT
Eating disorders and weight control behaviors change over a collegiate sport season.	Thompson A; Petrie T; Anderson C	OBJECTIVES: Determine whether the prevalence of eating disorder classifications (i.e., clinical eating disorder, subclinical eating disorder, and asymptomatic) and pathogenic weight control behaviors (e.g., bingeing, vomiting) change over a five-month sport season. DESIGN: Longitudinal study. METHODS: Female collegiate gymnasts and swimmers (N=325) completed the Questionnaire for Eating Disorder …	2017	Sep	J Sci Med Sport	20	9	808-813		10.1016/j.jsams.2017.03.005	28416353	#642	Thompson 2017		Possible RCT
Cognitive and psychosocial function in retired professional hockey players.	Esopenko C; Chow TW; Tartaglia MC; Bacopulos A; Kumar P; Binns MA; Kennedy JL; Müller DJ; Levine B	BACKGROUND AND OBJECTIVE: The relationship between repeated concussions and neurodegenerative disease has received significant attention, particularly research in postmortem samples. Our objective was to characterise retired professional ice hockey players' cognitive and psychosocial functioning in relation to concussion exposure and apolipoprotein ε4 status. METHODS: Alumni athletes (N=33, aged …	2017	Jun	J Neurol Neurosurg Psychiatry	88	6	512-519		10.1136/jnnp-2016-315260	28396361	#643	Esopenko 2017		Possible RCT
Somatic effects of AAS abuse: A 30-years follow-up study of male former power sports athletes.	Lindqvist Bagge AS; Rosén T; Fahlke C; Ehrnborg C; Eriksson BO; Moberg T; Thiblin I	OBJECTIVES: The aim of the present study was to investigate the association between somatic health and former abuse of AAS in former elite male athletes 30 years after the end of their active sports career. DESIGN: Retrospective follow-up study. METHODS: N=996 former elite male athletes were sent a questionnaire concerning sociodemographic variables, previous and past sport activity and lifetime …	2017	Sep	J Sci Med Sport	20	9	814-818		10.1016/j.jsams.2017.03.008	28389219	#644	LindqvistBagge 2017		Not RCT
Predicting Recovery Patterns After Sport-Related Concussion.	Teel EF; Marshall SW; Shankar V; McCrea M; Guskiewicz KM	CONTEXT: Clinicians sometimes treat concussed individuals who have amnesia, loss of consciousness (LOC), a concussion history, or certain symptom types more conservatively, but it is unclear whether recovery patterns differ in individuals with these characteristics. OBJECTIVE: To determine whether (1) amnesia, LOC, and concussion history influence the acute recovery of symptoms, cognition, and ba…	2017	Mar	J Athl Train	52	3	288-298		10.4085/1062-6050-52.1.12	28387552	#645	Teel 2017		Possible RCT
Evaluation of Nintendo Wii Balance Board as a Tool for Measuring Postural Stability After Sport-Related Concussion.	Merchant-Borna K; Jones CM; Janigro M; Wasserman EB; Clark RA; Bazarian JJ	CONTEXT: Recent changes to postconcussion guidelines indicate that postural-stability assessment may augment traditional neurocognitive testing when making return-to-participation decisions. The Balance Error Scoring System (BESS) has been proposed as 1 measure of balance assessment. A new, freely available software program to accompany the Nintendo Wii Balance Board (WBB) system has recently bee…	2017	Mar	J Athl Train	52	3	245-255		10.4085/1062-6050-52.1.13	28387551	#646	Merchant-Borna 2017		Possible RCT
A multifactorial evaluation of illness risk factors in athletes preparing for the Summer Olympic Games.	Drew MK; Vlahovich N; Hughes D; Appaneal R; Peterson K; Burke L; Lundy B; Toomey M; Watts D; Lovell G; Praet S; Halson S; Colbey C; Manzanero S; Welvaert M; West N; Pyne DB; Waddington G	OBJECTIVES: Illness can disrupt training and competition performance of athletes. Few studies have quantified the relative contribution of the known medical, behavioural and lifestyle risk factors. DESIGN: Cross-sectional. METHODS: Olympic athletes from 11 sports (n=221) were invited to complete questionnaires administered nine months before the Rio 2016 Olympic Games. These included the Depressi…	2017	Aug	J Sci Med Sport	20	8	745-750		10.1016/j.jsams.2017.02.010	28385561	#647	Drew 2017		Possible RCT
Normative Data for a Comprehensive Neuropsychological Test Battery used in the Assessment of Sports-Related Concussion.	Merritt VC; Meyer JE; Cadden MH; Roman CA; Ukueberuwa DM; Shapiro MD; Arnett PA	OBJECTIVE: The use of normative data is a hallmark of the neuropsychological assessment process. Within the context of sports-related concussion, utilizing normative data is especially essential when individualized baseline data are unavailable for comparison. The primary purpose of this study was to establish normative data for a comprehensive neuropsychological test battery used in the assessme…	2017	Mar	Arch Clin Neuropsychol	32	2	168-183		10.1093/arclin/acw090	28365744	#648	Merritt 2017		Possible RCT
Influence of morbid obesity on physical capacity, knee-related symptoms and overall quality of life: A cross-sectional study.	Tamura LS; Cazzo E; Chaim EA; Piedade SR	OBJECTIVE: To evaluate the impact of morbid obesity on physical capacity, joint-related symptoms, and on the overall quality of life. METHOD: Cross-sectional study carried out at a university hospital, enrolling 39 individuals admitted to a bariatric surgery service. Physical capacity was assessed by Six-Minute Walk Test (SMWT) and the Borg rating of perceived exertion (RPE). Knee-related symptom…	2017	Feb	Rev Assoc Med Bras (1992)	63	2	142-147		10.1590/1806-9282.63.02.142	28355375	#649	Tamura 2017		Not RCT
Longitudinal changes in linguistic complexity among professional football players.	Berisha V; Wang S; LaCross A; Liss J; Garcia-Filion P	Reductions in spoken language complexity have been associated with the onset of various neurological disorders. The objective of this study is to analyze whether similar trends are found in professional football players who are at risk for chronic traumatic encephalopathy. We compare changes in linguistic complexity (as indexed by the type-to-token ratio and lexical density) measured from the int…	2017	Jun	Brain Lang	169		57-63		10.1016/j.bandl.2017.02.003	28327371	#651	Berisha 2017		Not RCT
Low vigorous physical activity is associated with increased adrenocortical reactivity to psychosocial stress in students with high stress perceptions.	Gerber M; Ludyga S; Mücke M; Colledge F; Brand S; Pühse U	OBJECTIVES: The pathways by which physical activity impacts on participants' health are still not fully understood. The purpose of the present study was to go beyond existing research by combining methods from survey-based and experimental stress research, and by examining whether the potential of vigorous physical activity (VPA) to attenuate physiological and psychological stress responses is mo…	2017	Jun	Psychoneuroendocrinology	80		104-113		10.1016/j.psyneuen.2017.03.004	28324699	#652	Gerber 2017		Possible RCT
Associations Between Thematic Content and Industry Self-Regulation Code Violations in Beer Advertising Broadcast During the U.S. NCAA Basketball Tournament.	Noel JK; Xuan Z; Babor TF	BACKGROUND: Beer marketing in the United States is controlled through self-regulation, whereby the beer industry has created a marketing code and enforces its use. We performed a thematic content analysis on beer ads broadcast during a U.S. college athletic event and determined which themes are associated with violations of a self-regulated alcohol marketing code. METHODS: 289 beer ads broadcast …	2017	Jul	Subst Use Misuse	52	8	1076-1084		10.1080/10826084.2016.1271987	28323494	#653	Noel 2017		Possible RCT
[Efficacy and safety of tertiary hospital guided and community-driven family self-help cardiac rehabilitation model].	Ding RJ; Gao LM; Chu L; Xie WL; Wang XR; Tang Q; Wang HL; Hu DY	Objective: To explore the efficacy and safety of tertiary hospital guided and community-driven family self-help cardiac rehabilitation model. Methods: This study was a prospective randomized controlled study, 80 patients from Beijing Electrical Power Hospital and Beijing Jingmei Group General Hospital with acute coronary syndrome were included from June to December 2015 and divided into 2 groups.…	2017	Mar	Zhonghua Xin Xue Guan Bing Za Zhi	45	3	209-216		10.3760/cma.j.issn.0253-3758.2017.03.008	28316177	#654	Ding 2017		Possible RCT
Stair walking is more energizing than low dose caffeine in sleep deprived young women.	Randolph DD; O'Connor PJ	INTRODUCTION: The acute energizing effect of exercise and caffeine has never been examined in a single study of adults with chronic sleep deprivation but evidence from a study of this type could help individuals choose between these two common alertness-enhancing options. AIM: The apriori primary aim of this experiment was to compare the influence of 10-min of low-to-moderate intensity stair walk…	2017	May	Physiol Behav	174		128-135		10.1016/j.physbeh.2017.03.013	28302573	#655	Randolph 2017		Possible RCT
New approaches to determine fatigue in elite athletes during intensified training: Resting metabolic rate and pacing profile.	Woods AL; Garvican-Lewis LA; Lundy B; Rice AJ; Thompson KG	BACKGROUND: Elite rowers complete a high volume of training across a number of modalities to prepare for competition, including periods of intensified load, which may lead to fatigue and short-term performance decrements. As yet, the influence of substantial fatigue on resting metabolic rate (RMR) and exercise regulation (pacing), and their subsequent utility as monitoring parameters, has not bee…	2017		PLoS One	12	3	e0173807		10.1371/journal.pone.0173807	28296943	#656	Woods 2017		Possible RCT
The enigma of inhaled salbutamol and sport: unresolved after 45 years.	Fitch KD	During the past 45 years, there have been more changes on the World Anti-Doping Agency's (WADA) Prohibited List (the List) to the status of inhaled salbutamol than any other substance. With 658 athletes, 6.1% of all participating athletes approved to inhale salbutamol at the 2008 Beijing Games, it is one of the medications used most frequently by Olympic athletes. Nevertheless, since the 2008 Gam…	2017	Jul	Drug Test Anal	9	7	977-982		10.1002/dta.2184	28294577	#657	Fitch 2017		Not RCT
Perceptions of physical activity and walking in an early stage after stroke or acquired brain injury.	Törnbom K; Sunnerhagen KS; Danielsson A	BACKGROUND: Physical activity has been established as being highly beneficial for health after stroke. There are considerable global efforts to find rehabilitation programs that encourage increased physical activity for persons with stroke. However, many persons with stroke or acquired brain injury do not reach recommended levels of physical activity and increased knowledge about why is needed. W…	2017		PLoS One	12	3	e0173463		10.1371/journal.pone.0173463	28273158	#658	Törnbom 2017		Not RCT
History and epidemiology of anabolic androgens in athletes and non-athletes.	Kanayama G; Pope HG Jr	The use of androgens, frequently referred to as anabolic-androgenic steroids (AAS), has grown into a worldwide substance abuse problem over the last several decades. Testosterone was isolated in the 1930s, and numerous synthetic androgens were quickly developed thereafter. Athletes soon discovered the dramatic anabolic effects of these hormones, and AAS spread rapidly through elite athletics and …	2018	Mar	Mol Cell Endocrinol	464		4-13		10.1016/j.mce.2017.02.039	28245998	#661	Kanayama 2018		Not RCT
Validation of the German Version of the Commitment to Exercise Scale.	Zeeck A; Schlegel S; Giel KE; Junne F; Kopp C; Joos A; Davis C; Hartmann A	Pathological forms of exercising are a topic of debate in terms of classification, etiology, and treatment. Validated instruments are a precondition for research in this field. The aim of this study was to validate the German version of the Commitment to Exercise Scale (CES-de). A confirmatory factor analysis was conducted using data from a large community sample (n = 571). In a second study, 100…	2017		Psychopathology	50	2	146-156		10.1159/000455929	28241132	#662	Zeeck 2017		Not RCT
The atypical excretion profile of meldonium: Comparison of urinary detection windows after single- and multiple-dose application in healthy volunteers.	Görgens C; Guddat S; Bosse C; Geyer H; Pop V; Schänzer W; Thevis M	Following a one-year monitoring program providing unequivocal analytical evidence for a high prevalence in international elite sports, meldonium has been included in the World Anti-Doping Agency's (WADA) list of prohibited substances that came into effect on 1 January 2016. Despite of the polar and hydrophilic nature of the molecule, an unusual long detection window was observed in pilot eliminat…	2017	May	J Pharm Biomed Anal	138		175-179		10.1016/j.jpba.2017.02.011	28213178	#663	Görgens 2017		Not RCT
Validity of proxy-reported height and weight to derive body mass index in adults participating in Special Olympics.	Dobranowski K; Lloyd M; Côté P; Balogh R	BACKGROUND: Overweight and obesity are common in adults with intellectual disabilities, which complicates their health. To meet their health needs, individuals with intellectual disability frequently rely on proxies to answer questions on their behalf. In the general population, the use of proxy-reported height and weight to compute body mass index (BMI) has been validated, but not among adults w…	2018	Jan	J Appl Res Intellect Disabil	31 Suppl 1		136-143		10.1111/jar.12332	28205295	#664	Dobranowski 2018		Possible RCT
Mixed pathologies including chronic traumatic encephalopathy account for dementia in retired association football (soccer) players.	Ling H; Morris HR; Neal JW; Lees AJ; Hardy J; Holton JL; Revesz T; Williams DD	In retired professional association football (soccer) players with a past history of repetitive head impacts, chronic traumatic encephalopathy (CTE) is a potential neurodegenerative cause of dementia and motor impairments. From 1980 to 2010, 14 retired footballers with dementia were followed up regularly until death. Their clinical data, playing career, and concussion history were prospectively c…	2017	Mar	Acta Neuropathol	133	3	337-352		10.1007/s00401-017-1680-3	28205009	#665	Ling 2017		Not RCT
Electronic Rapid Fitness Assessment: A Novel Tool for Preoperative Evaluation of the Geriatric Oncology Patient.	Shahrokni A; Tin A; Downey RJ; Strong V; Mahmoudzadeh S; Boparai MK; McMillan S; Vickers A; Korc-Grodzicki B	Background: The American College of Surgeons and American Geriatrics Society recommend performing a geriatric assessment (GA) in the preoperative evaluation of older patients. To address this, we developed an electronic GA, the Electronic Rapid Fitness Assessment (eRFA). We reviewed the feasibility and clinical utility of the eRFA in the preoperative evaluation of geriatric patients. Methods: We …	2017	Feb	J Natl Compr Canc Netw	15	2	172-179		10.6004/jnccn.2017.0018	28188187	#666	Shahrokni 2017		Not RCT
A Preliminary Exploration of the Application of Self-Compassion Within the Context of Sport Injury.	Huysmans Z; Clement D	In a prospective study of collegiate athletes (N = 117), the application of self-compassion within the context of sport injury was explored. Previous literature indicated that self-compassion enhances adaptive coping and well-being and reduces anxiety in stress-provoking situations. This research suggested that it could potentially reduce the stress response and subsequent injury risk. Findings i…	2017	Feb	J Sport Exerc Psychol	39	1	56-66		10.1123/jsep.2016-0144	28169571	#667	Huysmans 2017		Possible RCT
Doping and drug testing: Anti-doping work must be transparent and adhere to good scientific practices to ensure public trust.	Boye E; Skotland T; Østerud B; Nissen-Meyer J	Controversial decisions to ban athletes and the Russian doping scandal have raised doubts about the reliability of doping controls in professional sports. To ensure fairness and due process, doping tests must be transparent and adhere to the best scientific standards. [Image: see text]	2017	Mar	EMBO Rep	18	3	351-354		10.15252/embr.201643540	28167676	#668	Boye 2017
Psychological and Lifestyle Factors That Influence the Serial Reporting of Postconcussion-like Symptoms in a Non-concussed Population.	Balasundaram AP; Athens J; Schneiders AG; McCrory P; Sullivan SJ	BACKGROUND: Symptoms related to concussion are generally nonspecific in nature, as they are also reported by non-concussed individuals. What is currently not known is whether the symptoms vary over time, and whether they are also influenced by a multitude of factors. OBJECTIVE: The aim of this study was to investigate the potential influence of psychological, lifestyle, and situational factors on…	2017	Sep	PM R	9	9	866-873		10.1016/j.pmrj.2017.01.004	28167303	#669	Balasundaram 2017		Not RCT
A comparison of physical activity, physical fitness levels, BMI and blood pressure of adults with intellectual disability, who do and do not take part in Special Olympics Ireland programmes: Results from the SOPHIE study.	Walsh D; Belton S; Meegan S; Bowers K; Corby D; Staines A; McVeigh T; McKeon M; Hoey E; Trépel D; Griffin P; Sweeney MR	People with an intellectual disability are less physically active, live more sedentary lives, have lower fitness levels and are more likely to be overweight or obese than the general population. No evidence exists on the impact of participation in Special Olympics Ireland (SOI) on physical activity and physical fitness levels. Adults with intellectual disabilities (16-64 years) were recruited fro…	2018	Jun	J Intellect Disabil	22	2	154-170		10.1177/1744629516688773	28125943	#670	Walsh 2018		Possible RCT
Effects of long-haul transmeridian travel on player preparedness: Case study of a national team at the 2014 FIFA World Cup.	Fowler PM; McCall A; Jones M; Duffield R	OBJECTIVES: Describe the effects of eastward long-haul transmeridian air travel on subjective jet-lag, sleep and wellness in professional football (soccer) players prior to the 2014 FIFA World Cup in Brazil. DESIGN: Single cohort involving twenty-two male professional football players representing a national football team. METHODS: Data was collected from players prior to and following internatio…	2017	Apr	J Sci Med Sport	20	4	322-327		10.1016/j.jsams.2016.08.021	28109712	#671	Fowler 2017		Possible RCT
Depression, Anxiety, and Alcohol Use in Elite Rugby League Players Over a Competitive Season.	Du Preez EJ; Graham KS; Gan TY; Moses B; Ball C; Kuah DE	OBJECTIVE: To assess the prevalence of symptoms of depression, anxiety, and rates of alcohol misuse in elite rugby league players in Australasia. DESIGN: A cross-sectional, epidemiological study with repeated measures. SETTING: Surveys were conducted during the 2015 preseason and in-season. PARTICIPANTS: Four hundred four elite rugby league players participated preseason and 278 players in-season…	2017	Nov	Clin J Sport Med	27	6	530-535		10.1097/JSM.0000000000000411	28107218	#672	DuPreez 2017		Not RCT
Male professional footballers' experiences of mental health difficulties and help-seeking.	Wood S; Harrison LK; Kucharska J	OBJECTIVES: Male professional footballers (soccer) represent an at-risk population of developing mental health difficulties and not accessing professional support. One in four current footballers report mental health difficulties. Higher prevalence is reported after retirement. This qualitative study aimed to provide in-depth insight into male professional footballers' lived experiences of mental…	2017	May	Phys Sportsmed	45	2	120-128		10.1080/00913847.2017.1283209	28095726	#673	Wood 2017		Not RCT
Multimodal prehabilitation improves functional capacity before and after colorectal surgery for cancer: a five-year research experience.	Minnella EM; Bousquet-Dion G; Awasthi R; Scheede-Bergdahl C; Carli F	BACKGROUND: Multimodal prehabilitation is a preoperative conditioning intervention in form of exercise, nutritional assessment, whey protein supplementation, and anxiety-coping technique. Despite recent evidence suggesting that prehabilitation could improve functional capacity in patients undergoing colorectal surgery for cancer, all studies were characterized by a relatively small sample size. T…	2017	Feb	Acta Oncol	56	2	295-300		10.1080/0284186X.2016.1268268	28079430	#674	Minnella 2017		Possible RCT
[truncated: 1,205 more rows]
